# Supplementary material for: The Influence of (5′R)- and (5′S)-5′,8-Cyclo-2′-Deoxyadenosine on UDG and hAPE1 Activity. Tandem Lesions are the Base Excision Repair System’s Nightmare
Source: Cells. 2019 Oct 23;8(11):1303. doi: 10.3390/cells8111303 (PMC6912673; doi:10.3390/cells8111303)
Supplement: Supplementary file 1 [file cells-08-01303-s001.zip]

Archive with 12 entries (11 files):
- Figure S1.pdf
- Figure S2.jpg
- Figure S3.pdf
- PDB files/
- PDB files/Cont_pdU.pdb
- PDB files/RcdA(+1)SM.pdb
- PDB files/RcdA(-1)SM.pdb
- PDB files/ScdA(+1)SM.pdb
- PDB files/ScdA(-1)SM.pdb
- PDB files/selected aminoacids indication in 1emh structure.msv
- Tabela S1.docx
- Table S2.pdf
