# Supplementary material for: The Influence of (5′R)- and (5′S)-5′,8-Cyclo-2′-Deoxyadenosine on UDG and hAPE1 Activity. Tandem Lesions are the Base Excision Repair System’s Nightmare
Source: Cells. 2019 Oct 23;8(11):1303. doi: 10.3390/cells8111303 (PMC6912673; doi:10.3390/cells8111303)
Supplement: Supplementary file 1 [file cells-08-01303-s001.zip › PDB files/Cont_pdU.pdb]

REMARK   Accelrys Discovery Studio PDB file
REMARK   Created:  Sun Sep 15 13:37:58 �rodkowoeuropejski czas letni 2019
HETATM    1  N   UNK     0       7.570   3.755  -1.688  0.00  0.00           N  
HETATM    2  C   UNK     0       6.497   4.340  -1.003  0.00  0.00           C  
HETATM    3  O   UNK     0       5.754   5.163  -1.511  0.00  0.00           O  
HETATM    4  N   UNK     0       6.363   3.926   0.297  0.00  0.00           N  
HETATM    5  C   UNK     0       7.104   2.961   0.956  0.00  0.00           C  
HETATM    6  O   UNK     0       6.893   2.714   2.141  0.00  0.00           O  
HETATM    7  C   UNK     0       8.105   2.267   0.131  0.00  0.00           C  
HETATM    8  C   UNK     0       8.846   1.108   0.732  0.00  0.00           C  
HETATM    9  C   UNK     0       8.281   2.703  -1.134  0.00  0.00           C  
HETATM   10  N   UNK     0       0.023   4.574   2.500  0.00  0.00           N  
HETATM   11  C   UNK     0       0.208   4.205   3.828  0.00  0.00           C  
HETATM   12  N   UNK     0       1.466   4.066   4.158  0.00  0.00           N  
HETATM   13  C   UNK     0       2.157   4.365   2.999  0.00  0.00           C  
HETATM   14  C   UNK     0       3.534   4.309   2.682  0.00  0.00           C  
HETATM   15  N   UNK     0       4.472   3.946   3.574  0.00  0.00           N  
HETATM   16  N   UNK     0       3.891   4.616   1.420  0.00  0.00           N  
HETATM   17  C   UNK     0       2.942   4.927   0.518  0.00  0.00           C  
HETATM   18  N   UNK     0       1.623   4.967   0.688  0.00  0.00           N  
HETATM   19  C   UNK     0       1.289   4.681   1.958  0.00  0.00           C  
HETATM   20  O   UNK     0       0.881   7.694   9.619  0.00  0.00           O  
HETATM   21  C   UNK     0      -0.044   8.711   9.248  0.00  0.00           C  
HETATM   22  C   UNK     0      -0.437   8.544   7.801  0.00  0.00           C  
HETATM   23  O   UNK     0       0.703   8.913   6.979  0.00  0.00           O  
HETATM   24  C   UNK     0      -0.819   7.054   7.459  0.00  0.00           C  
HETATM   25  O   UNK     0      -2.121   6.928   6.853  0.00  0.00           O  
HETATM   26  C   UNK     0       0.332   6.651   6.527  0.00  0.00           C  
HETATM   27  C   UNK     0       0.887   7.945   5.964  0.00  0.00           C  
HETATM   28  N   UNK     0       2.315   7.745   5.753  0.00  0.00           N  
HETATM   29  C   UNK     0       3.219   7.307   6.688  0.00  0.00           C  
HETATM   30  N   UNK     0       4.397   7.070   6.188  0.00  0.00           N  
HETATM   31  C   UNK     0       4.271   7.391   4.847  0.00  0.00           C  
HETATM   32  C   UNK     0       5.221   7.336   3.806  0.00  0.00           C  
HETATM   33  O   UNK     0       6.405   6.982   3.866  0.00  0.00           O  
HETATM   34  N   UNK     0       4.677   7.749   2.595  0.00  0.00           N  
HETATM   35  C   UNK     0       3.379   8.163   2.410  0.00  0.00           C  
HETATM   36  N   UNK     0       3.046   8.522   1.165  0.00  0.00           N  
HETATM   37  N   UNK     0       2.481   8.217   3.378  0.00  0.00           N  
HETATM   38  C   UNK     0       2.994   7.822   4.563  0.00  0.00           C  
HETATM   39  P   UNK     0      -2.532   5.470   6.269  0.00  0.00           P  
HETATM   40  O   UNK     0      -4.090   5.420   6.530  0.00  0.00           O  
HETATM   41  O   UNK     0      -1.697   4.329   6.724  0.00  0.00           O  
HETATM   42  O   UNK     0      -2.389   5.596   4.647  0.00  0.00           O  
HETATM   43  C   UNK     0      -3.152   6.518   3.874  0.00  0.00           C  
HETATM   44  C   UNK     0      -3.051   6.125   2.401  0.00  0.00           C  
HETATM   45  O   UNK     0      -1.698   6.139   1.975  0.00  0.00           O  
HETATM   46  C   UNK     0      -3.573   4.718   2.064  0.00  0.00           C  
HETATM   47  O   UNK     0      -4.059   4.724   0.684  0.00  0.00           O  
HETATM   48  C   UNK     0      -2.329   3.852   2.141  0.00  0.00           C  
HETATM   49  C   UNK     0      -1.198   4.820   1.765  0.00  0.00           C  
HETATM   50  N   UNK     0     -10.697   0.921   0.090  0.00  0.00           N  
HETATM   51  C   UNK     0     -11.349  -0.190  -0.500  0.00  0.00           C  
HETATM   52  N   UNK     0     -10.579  -1.271  -0.913  0.00  0.00           N  
HETATM   53  C   UNK     0      -9.320  -1.548  -0.443  0.00  0.00           C  
HETATM   54  C   UNK     0      -8.539  -0.342   0.022  0.00  0.00           C  
HETATM   55  C   UNK     0      -9.445   0.822   0.322  0.00  0.00           C  
HETATM   56  O   UNK     0     -12.557  -0.193  -0.628  0.00  0.00           O  
HETATM   57  O   UNK     0      -8.880  -2.687  -0.422  0.00  0.00           O  
HETATM   58  C   UNK     0      -7.631  -0.676   1.226  0.00  0.00           C  
HETATM   59  C   UNK     0      -6.444  -1.581   0.862  0.00  0.00           C  
HETATM   60  C   UNK     0      -5.201  -0.696   0.987  0.00  0.00           C  
HETATM   61  C   UNK     0      -5.707   0.674   1.491  0.00  0.00           C  
HETATM   62  O   UNK     0      -4.293  -1.299   1.935  0.00  0.00           O  
HETATM   63  O   UNK     0      -7.092   0.530   1.763  0.00  0.00           O  
HETATM   64  C   UNK     0      -5.408   1.800   0.503  0.00  0.00           C  
HETATM   65  O   UNK     0      -5.943   3.015   1.071  0.00  0.00           O  
HETATM   66  P   UNK     0      -5.606   4.440   0.405  0.00  0.00           P  
HETATM   67  O   UNK     0      -6.034   4.614  -1.014  0.00  0.00           O  
HETATM   68  O   UNK     0      -6.373   5.417   1.430  0.00  0.00           O  
HETATM   69  P   UNK     0      -2.759  -0.801   1.815  0.00  0.00           P  
HETATM   70  O   UNK     0      -2.121  -1.597   3.062  0.00  0.00           O  
HETATM   71  O   UNK     0      -2.562   0.669   1.787  0.00  0.00           O  
HETATM   72  O   UNK     0      -2.206  -1.545   0.501  0.00  0.00           O  
HETATM   73  C   UNK     0      -2.329  -2.970   0.391  0.00  0.00           C  
HETATM   74  C   UNK     0      -1.364  -3.430  -0.696  0.00  0.00           C  
HETATM   75  O   UNK     0      -0.044  -2.968  -0.456  0.00  0.00           O  
HETATM   76  C   UNK     0      -1.286  -4.958  -0.736  0.00  0.00           C  
HETATM   77  O   UNK     0      -0.981  -5.297  -2.112  0.00  0.00           O  
HETATM   78  C   UNK     0      -0.100  -5.245   0.184  0.00  0.00           C  
HETATM   79  C   UNK     0       0.800  -4.011   0.011  0.00  0.00           C  
HETATM   80  N   UNK     0       1.444  -3.603   1.237  0.00  0.00           N  
HETATM   81  C   UNK     0       0.851  -3.105   2.378  0.00  0.00           C  
HETATM   82  N   UNK     0       1.706  -2.744   3.301  0.00  0.00           N  
HETATM   83  C   UNK     0       2.941  -3.021   2.738  0.00  0.00           C  
HETATM   84  C   UNK     0       4.268  -2.860   3.206  0.00  0.00           C  
HETATM   85  N   UNK     0       4.561  -2.362   4.418  0.00  0.00           N  
HETATM   86  N   UNK     0       5.264  -3.232   2.377  0.00  0.00           N  
HETATM   87  C   UNK     0       4.978  -3.738   1.162  0.00  0.00           C  
HETATM   88  N   UNK     0       3.779  -3.932   0.620  0.00  0.00           N  
HETATM   89  C   UNK     0       2.804  -3.550   1.457  0.00  0.00           C  
HETATM   90  P   UNK     0      -1.078  -6.817  -2.608  0.00  0.00           P  
HETATM   91  O   UNK     0      -1.199  -6.542  -4.206  0.00  0.00           O  
HETATM   92  O   UNK     0      -2.162  -7.622  -1.974  0.00  0.00           O  
HETATM   93  O   UNK     0       0.357  -7.484  -2.381  0.00  0.00           O  
HETATM   94  C   UNK     0       1.546  -6.854  -2.915  0.00  0.00           C  
HETATM   95  C   UNK     0       2.774  -7.572  -2.353  0.00  0.00           C  
HETATM   96  O   UNK     0       3.180  -6.997  -1.092  0.00  0.00           O  
HETATM   97  C   UNK     0       2.612  -9.099  -2.074  0.00  0.00           C  
HETATM   98  O   UNK     0       3.683  -9.784  -2.716  0.00  0.00           O  
HETATM   99  C   UNK     0       2.736  -9.214  -0.561  0.00  0.00           C  
HETATM  100  C   UNK     0       3.625  -8.025  -0.229  0.00  0.00           C  
HETATM  101  N   UNK     0       3.574  -7.503   1.149  0.00  0.00           N  
HETATM  102  C   UNK     0       4.773  -7.178   1.744  0.00  0.00           C  
HETATM  103  O   UNK     0       5.849  -7.336   1.195  0.00  0.00           O  
HETATM  104  N   UNK     0       4.666  -6.660   3.010  0.00  0.00           N  
HETATM  105  C   UNK     0       3.510  -6.441   3.723  0.00  0.00           C  
HETATM  106  O   UNK     0       3.573  -5.966   4.853  0.00  0.00           O  
HETATM  107  C   UNK     0       2.284  -6.810   3.043  0.00  0.00           C  
HETATM  108  C   UNK     0       0.978  -6.608   3.744  0.00  0.00           C  
HETATM  109  C   UNK     0       2.378  -7.319   1.807  0.00  0.00           C  
HETATM  110  O   UNK     0      13.940  -5.827   8.478  0.00  0.00           O  
HETATM  111  C   UNK     0      14.158  -7.114   7.916  0.00  0.00           C  
HETATM  112  C   UNK     0      13.912  -7.082   6.429  0.00  0.00           C  
HETATM  113  O   UNK     0      12.491  -7.112   6.154  0.00  0.00           O  
HETATM  114  C   UNK     0      14.496  -5.824   5.735  0.00  0.00           C  
HETATM  115  O   UNK     0      15.178  -6.237   4.555  0.00  0.00           O  
HETATM  116  C   UNK     0      13.226  -4.981   5.510  0.00  0.00           C  
HETATM  117  C   UNK     0      12.121  -6.015   5.340  0.00  0.00           C  
HETATM  118  N   UNK     0      10.793  -5.581   5.779  0.00  0.00           N  
HETATM  119  C   UNK     0      10.471  -4.868   6.901  0.00  0.00           C  
HETATM  120  N   UNK     0       9.185  -4.659   7.047  0.00  0.00           N  
HETATM  121  C   UNK     0       8.622  -5.271   5.940  0.00  0.00           C  
HETATM  122  C   UNK     0       7.291  -5.404   5.509  0.00  0.00           C  
HETATM  123  N   UNK     0       6.247  -4.906   6.171  0.00  0.00           N  
HETATM  124  N   UNK     0       7.066  -6.074   4.359  0.00  0.00           N  
HETATM  125  C   UNK     0       8.117  -6.574   3.697  0.00  0.00           C  
HETATM  126  N   UNK     0       9.413  -6.515   4.000  0.00  0.00           N  
HETATM  127  C   UNK     0       9.599  -5.842   5.147  0.00  0.00           C  
HETATM  128  P   UNK     0      15.777  -5.176   3.503  0.00  0.00           P  
HETATM  129  O   UNK     0      16.960  -5.654   2.757  0.00  0.00           O  
HETATM  130  O   UNK     0      15.962  -3.831   4.379  0.00  0.00           O  
HETATM  131  O   UNK     0      14.493  -4.774   2.604  0.00  0.00           O  
HETATM  132  C   UNK     0      14.071  -5.797   1.680  0.00  0.00           C  
HETATM  133  C   UNK     0      12.902  -5.256   0.892  0.00  0.00           C  
HETATM  134  O   UNK     0      11.795  -5.082   1.773  0.00  0.00           O  
HETATM  135  C   UNK     0      13.187  -3.867   0.259  0.00  0.00           C  
HETATM  136  O   UNK     0      12.704  -3.914  -1.097  0.00  0.00           O  
HETATM  137  C   UNK     0      12.303  -2.933   1.077  0.00  0.00           C  
HETATM  138  C   UNK     0      11.143  -3.880   1.376  0.00  0.00           C  
HETATM  139  N   UNK     0      10.200  -3.441   2.372  0.00  0.00           N  
HETATM  140  C   UNK     0       8.842  -3.515   2.043  0.00  0.00           C  
HETATM  141  O   UNK     0       8.438  -3.943   0.973  0.00  0.00           O  
HETATM  142  N   UNK     0       7.995  -3.046   3.016  0.00  0.00           N  
HETATM  143  C   UNK     0       8.335  -2.473   4.227  0.00  0.00           C  
HETATM  144  O   UNK     0       7.464  -2.075   4.998  0.00  0.00           O  
HETATM  145  C   UNK     0       9.774  -2.392   4.504  0.00  0.00           C  
HETATM  146  C   UNK     0      10.205  -1.745   5.788  0.00  0.00           C  
HETATM  147  C   UNK     0      10.615  -2.900   3.579  0.00  0.00           C  
HETATM  148  P   UNK     0      13.245  -2.876  -2.208  0.00  0.00           P  
HETATM  149  O   UNK     0      14.551  -3.131  -2.850  0.00  0.00           O  
HETATM  150  O   UNK     0      13.193  -1.456  -1.415  0.00  0.00           O  
HETATM  151  O   UNK     0      12.002  -2.865  -3.219  0.00  0.00           O  
HETATM  152  C   UNK     0      10.626  -2.940  -2.806  0.00  0.00           C  
HETATM  153  C   UNK     0       9.861  -1.711  -3.251  0.00  0.00           C  
HETATM  154  O   UNK     0      10.223  -0.581  -2.408  0.00  0.00           O  
HETATM  155  C   UNK     0      10.205  -1.302  -4.691  0.00  0.00           C  
HETATM  156  O   UNK     0       8.972  -0.884  -5.300  0.00  0.00           O  
HETATM  157  C   UNK     0      11.183  -0.167  -4.471  0.00  0.00           C  
HETATM  158  C   UNK     0      10.587   0.494  -3.255  0.00  0.00           C  
HETATM  159  N   UNK     0      11.594   1.313  -2.598  0.00  0.00           N  
HETATM  160  C   UNK     0      12.110   1.327  -1.327  0.00  0.00           C  
HETATM  161  N   UNK     0      13.080   2.199  -1.170  0.00  0.00           N  
HETATM  162  C   UNK     0      13.194   2.797  -2.420  0.00  0.00           C  
HETATM  163  C   UNK     0      14.031   3.799  -2.924  0.00  0.00           C  
HETATM  164  N   UNK     0      14.955   4.408  -2.213  0.00  0.00           N  
HETATM  165  N   UNK     0      13.881   4.160  -4.216  0.00  0.00           N  
HETATM  166  C   UNK     0      12.951   3.548  -4.946  0.00  0.00           C  
HETATM  167  N   UNK     0      12.106   2.596  -4.589  0.00  0.00           N  
HETATM  168  C   UNK     0      12.282   2.265  -3.299  0.00  0.00           C  
HETATM  169  P   UNK     0       8.803   0.154  -6.515  0.00  0.00           P  
HETATM  170  O   UNK     0       7.591  -0.049  -7.342  0.00  0.00           O  
HETATM  171  O   UNK     0      10.197   0.027  -7.336  0.00  0.00           O  
HETATM  172  O   UNK     0       8.909   1.599  -5.789  0.00  0.00           O  
HETATM  173  C   UNK     0       8.002   2.617  -6.251  0.00  0.00           C  
HETATM  174  C   UNK     0       7.833   3.728  -5.233  0.00  0.00           C  
HETATM  175  O   UNK     0       7.430   3.204  -3.979  0.00  0.00           O  
HETATM  176  C   UNK     0       9.036   4.680  -4.942  0.00  0.00           C  
HETATM  177  O   UNK     0       8.530   6.017  -5.208  0.00  0.00           O  
HETATM  178  C   UNK     0       9.241   4.522  -3.438  0.00  0.00           C  
HETATM  179  C   UNK     0       7.801   4.203  -3.033  0.00  0.00           C  
HETATM  180  P   UNK     0       9.511   7.260  -5.500  0.00  0.00           P  
HETATM  181  O   UNK     0      10.672   6.977  -6.374  0.00  0.00           O  
HETATM  182  O   UNK     0       9.986   7.827  -4.040  0.00  0.00           O  
HETATM  183  O   UNK     0       8.483   8.398  -5.940  0.00  0.00           O  
HETATM  184  C   UNK     0       7.057   8.326  -6.064  0.00  0.00           C  
HETATM  185  C   UNK     0       6.370   9.261  -5.013  0.00  0.00           C  
HETATM  186  O   UNK     0       6.299   8.578  -3.737  0.00  0.00           O  
HETATM  187  C   UNK     0       7.097  10.583  -4.750  0.00  0.00           C  
HETATM  188  O   UNK     0       6.133  11.626  -4.576  0.00  0.00           O  
HETATM  189  C   UNK     0       7.794  10.333  -3.423  0.00  0.00           C  
HETATM  190  C   UNK     0       6.766   9.458  -2.733  0.00  0.00           C  
HETATM  191  N   UNK     0       7.249   8.662  -1.593  0.00  0.00           N  
HETATM  192  C   UNK     0       6.393   8.484  -0.501  0.00  0.00           C  
HETATM  193  O   UNK     0       5.261   8.990  -0.538  0.00  0.00           O  
HETATM  194  N   UNK     0       6.816   7.768   0.566  0.00  0.00           N  
HETATM  195  C   UNK     0       8.040   7.241   0.568  0.00  0.00           C  
HETATM  196  N   UNK     0       8.416   6.542   1.642  0.00  0.00           N  
HETATM  197  C   UNK     0       8.935   7.404  -0.532  0.00  0.00           C  
HETATM  198  C   UNK     0       8.501   8.115  -1.583  0.00  0.00           C  
HETATM  199  N   UNK     0     -11.584  -5.731  -4.128  0.00  0.00           N  
HETATM  200  C   UNK     0     -10.476  -5.128  -3.409  0.00  0.00           C  
HETATM  201  C   UNK     0     -10.228  -5.905  -2.125  0.00  0.00           C  
HETATM  202  O   UNK     0     -10.802  -6.985  -1.933  0.00  0.00           O  
HETATM  203  N   UNK     0      -9.431  -5.324  -1.232  0.00  0.00           N  
HETATM  204  C   UNK     0      -9.064  -5.952   0.043  0.00  0.00           C  
HETATM  205  C   UNK     0     -10.067  -5.729   1.179  0.00  0.00           C  
HETATM  206  O   UNK     0     -10.689  -6.677   1.663  0.00  0.00           O  
HETATM  207  C   UNK     0      -7.667  -5.457   0.453  0.00  0.00           C  
HETATM  208  C   UNK     0      -7.130  -5.982   1.782  0.00  0.00           C  
HETATM  209  C   UNK     0      -5.786  -5.379   2.111  0.00  0.00           C  
HETATM  210  O   UNK     0      -4.780  -5.739   1.511  0.00  0.00           O  
HETATM  211  N   UNK     0      -5.768  -4.434   3.047  0.00  0.00           N  
HETATM  212  N   UNK     0     -10.152  -4.484   1.648  0.00  0.00           N  
HETATM  213  C   UNK     0     -11.043  -4.114   2.743  0.00  0.00           C  
HETATM  214  C   UNK     0     -11.394  -2.619   2.559  0.00  0.00           C  
HETATM  215  O   UNK     0     -10.808  -1.979   1.693  0.00  0.00           O  
HETATM  216  C   UNK     0     -10.392  -4.496   4.099  0.00  0.00           C  
HETATM  217  C   UNK     0      -9.254  -3.587   4.517  0.00  0.00           C  
HETATM  218  O   UNK     0      -9.240  -3.239   5.723  0.00  0.00           O  
HETATM  219  O   UNK     0      -8.361  -3.284   3.703  0.00  0.00           O  
HETATM  220  N   UNK     0     -12.359  -2.052   3.328  0.00  0.00           N  
HETATM  221  C   UNK     0     -12.684  -0.632   3.127  0.00  0.00           C  
HETATM  222  C   UNK     0     -11.599   0.361   3.511  0.00  0.00           C  
HETATM  223  O   UNK     0     -10.670   0.030   4.243  0.00  0.00           O  
HETATM  224  C   UNK     0     -13.887  -0.418   4.053  0.00  0.00           C  
HETATM  225  C   UNK     0     -14.474  -1.751   4.187  0.00  0.00           C  
HETATM  226  C   UNK     0     -13.277  -2.624   4.331  0.00  0.00           C  
HETATM  227  N   UNK     0     -11.759   1.605   3.052  0.00  0.00           N  
HETATM  228  C   UNK     0     -10.834   2.683   3.419  0.00  0.00           C  
HETATM  229  C   UNK     0     -10.963   2.836   4.935  0.00  0.00           C  
HETATM  230  O   UNK     0     -12.063   2.760   5.476  0.00  0.00           O  
HETATM  231  C   UNK     0     -11.252   3.993   2.775  0.00  0.00           C  
HETATM  232  C   UNK     0     -10.938   4.124   1.319  0.00  0.00           C  
HETATM  233  C   UNK     0      -9.620   3.985   0.846  0.00  0.00           C  
HETATM  234  C   UNK     0     -11.964   4.385   0.388  0.00  0.00           C  
HETATM  235  C   UNK     0      -9.320   4.091  -0.549  0.00  0.00           C  
HETATM  236  C   UNK     0     -11.679   4.512  -0.992  0.00  0.00           C  
HETATM  237  C   UNK     0     -10.361   4.361  -1.451  0.00  0.00           C  
HETATM  238  O   UNK     0     -10.079   4.505  -2.796  0.00  0.00           O  
HETATM  239  N   UNK     0      -9.834   3.001   5.605  0.00  0.00           N  
HETATM  240  C   UNK     0      -9.813   3.088   7.061  0.00  0.00           C  
HETATM  241  C   UNK     0      -9.673   4.483   7.678  0.00  0.00           C  
HETATM  242  O   UNK     0      -9.333   4.594   8.861  0.00  0.00           O  
HETATM  243  C   UNK     0      -8.723   2.137   7.602  0.00  0.00           C  
HETATM  244  C   UNK     0      -7.365   2.379   7.016  0.00  0.00           C  
HETATM  245  N   UNK     0      -6.820   1.559   6.051  0.00  0.00           N  
HETATM  246  C   UNK     0      -6.466   3.376   7.211  0.00  0.00           C  
HETATM  247  C   UNK     0      -5.652   2.045   5.672  0.00  0.00           C  
HETATM  248  N   UNK     0      -5.414   3.145   6.363  0.00  0.00           N  
HETATM  249  N   UNK     0     -13.186   1.222  -3.357  0.00  0.00           N  
HETATM  250  C   UNK     0     -12.371   2.320  -3.889  0.00  0.00           C  
HETATM  251  C   UNK     0     -13.041   3.666  -4.089  0.00  0.00           C  
HETATM  252  O   UNK     0     -12.369   4.652  -4.379  0.00  0.00           O  
HETATM  253  C   UNK     0     -11.601   1.897  -5.142  0.00  0.00           C  
HETATM  254  C   UNK     0     -10.732   0.690  -4.923  0.00  0.00           C  
HETATM  255  C   UNK     0     -11.121  -0.572  -5.424  0.00  0.00           C  
HETATM  256  C   UNK     0      -9.551   0.796  -4.168  0.00  0.00           C  
HETATM  257  C   UNK     0     -10.335  -1.732  -5.169  0.00  0.00           C  
HETATM  258  C   UNK     0      -8.754  -0.353  -3.906  0.00  0.00           C  
HETATM  259  C   UNK     0      -9.148  -1.614  -4.404  0.00  0.00           C  
HETATM  260  N   UNK     0      -8.742   9.003  -2.480  0.00  0.00           N  
HETATM  261  C   UNK     0      -7.588   8.581  -1.680  0.00  0.00           C  
HETATM  262  C   UNK     0      -6.508   8.030  -2.631  0.00  0.00           C  
HETATM  263  O   UNK     0      -6.789   7.827  -3.822  0.00  0.00           O  
HETATM  264  C   UNK     0      -8.189   7.496  -0.778  0.00  0.00           C  
HETATM  265  C   UNK     0      -9.625   7.894  -0.683  0.00  0.00           C  
HETATM  266  C   UNK     0      -9.917   8.200  -2.114  0.00  0.00           C  
HETATM  267  N   UNK     0      -5.270   7.787  -2.137  0.00  0.00           N  
HETATM  268  C   UNK     0      -4.194   7.272  -2.996  0.00  0.00           C  
HETATM  269  C   UNK     0      -4.484   6.091  -3.934  0.00  0.00           C  
HETATM  270  O   UNK     0      -4.107   6.133  -5.115  0.00  0.00           O  
HETATM  271  C   UNK     0      -3.094   6.969  -1.990  0.00  0.00           C  
HETATM  272  C   UNK     0      -3.248   8.059  -1.011  0.00  0.00           C  
HETATM  273  C   UNK     0      -4.736   8.037  -0.779  0.00  0.00           C  
HETATM  274  N   UNK     0      -5.197   5.076  -3.441  0.00  0.00           N  
HETATM  275  C   UNK     0      -5.550   3.908  -4.264  0.00  0.00           C  
HETATM  276  C   UNK     0      -6.402   4.293  -5.475  0.00  0.00           C  
HETATM  277  O   UNK     0      -6.174   3.792  -6.578  0.00  0.00           O  
HETATM  278  C   UNK     0      -6.296   2.867  -3.435  0.00  0.00           C  
HETATM  279  O   UNK     0      -5.459   2.342  -2.421  0.00  0.00           O  
HETATM  280  N   UNK     0     -15.326  -5.764  -1.737  0.00  0.00           N  
HETATM  281  C   UNK     0     -14.061  -5.946  -1.035  0.00  0.00           C  
HETATM  282  C   UNK     0     -14.181  -7.339  -0.409  0.00  0.00           C  
HETATM  283  O   UNK     0     -15.298  -7.801  -0.142  0.00  0.00           O  
HETATM  284  C   UNK     0     -13.852  -4.886   0.053  0.00  0.00           C  
HETATM  285  C   UNK     0     -13.297  -3.582  -0.486  0.00  0.00           C  
HETATM  286  O   UNK     0     -12.332  -3.570  -1.240  0.00  0.00           O  
HETATM  287  N   UNK     0     -13.888  -2.464  -0.065  0.00  0.00           N  
HETATM  288  N   UNK     0      -5.485  -1.047   8.642  0.00  0.00           N  
HETATM  289  C   UNK     0      -5.759  -1.816   7.419  0.00  0.00           C  
HETATM  290  C   UNK     0      -5.859  -3.321   7.651  0.00  0.00           C  
HETATM  291  O   UNK     0      -5.042  -3.893   8.370  0.00  0.00           O  
HETATM  292  C   UNK     0      -4.696  -1.523   6.361  0.00  0.00           C  
HETATM  293  N   UNK     0      -4.991  -7.396  -5.718  0.00  0.00           N  
HETATM  294  C   UNK     0      -4.282  -7.667  -4.483  0.00  0.00           C  
HETATM  295  C   UNK     0      -4.367  -9.109  -4.046  0.00  0.00           C  
HETATM  296  O   UNK     0      -5.270  -9.834  -4.475  0.00  0.00           O  
HETATM  297  N   UNK     0      -3.461  -9.502  -3.152  0.00  0.00           N  
HETATM  298  C   UNK     0      -3.381 -10.876  -2.637  0.00  0.00           C  
HETATM  299  C   UNK     0      -4.645 -11.391  -1.957  0.00  0.00           C  
HETATM  300  O   UNK     0      -5.065 -12.518  -2.205  0.00  0.00           O  
HETATM  301  C   UNK     0      -2.202 -11.016  -1.676  0.00  0.00           C  
HETATM  302  O   UNK     0      -0.981 -10.699  -2.331  0.00  0.00           O  
HETATM  303  N   UNK     0      -1.735  -6.630  -9.026  0.00  0.00           N  
HETATM  304  C   UNK     0      -1.413  -6.077  -7.716  0.00  0.00           C  
HETATM  305  C   UNK     0      -2.440  -5.032  -7.299  0.00  0.00           C  
HETATM  306  O   UNK     0      -3.127  -4.446  -8.140  0.00  0.00           O  
HETATM  307  C   UNK     0      -0.033  -5.460  -7.736  0.00  0.00           C  
HETATM  308  N   UNK     0      -2.526  -4.797  -5.994  0.00  0.00           N  
HETATM  309  C   UNK     0      -3.451  -3.809  -5.440  0.00  0.00           C  
HETATM  310  C   UNK     0      -2.992  -2.393  -5.873  0.00  0.00           C  
HETATM  311  O   UNK     0      -1.780  -2.146  -5.987  0.00  0.00           O  
HETATM  312  C   UNK     0      -3.475  -3.955  -3.916  0.00  0.00           C  
HETATM  313  C   UNK     0      -4.578  -3.197  -3.250  0.00  0.00           C  
HETATM  314  N   UNK     0      -4.488  -1.849  -2.980  0.00  0.00           N  
HETATM  315  C   UNK     0      -5.810  -3.582  -2.841  0.00  0.00           C  
HETATM  316  C   UNK     0      -5.617  -1.435  -2.433  0.00  0.00           C  
HETATM  317  N   UNK     0      -6.436  -2.468  -2.337  0.00  0.00           N  
HETATM  318  N   UNK     0      -3.945  -1.487  -6.208  0.00  0.00           N  
HETATM  319  C   UNK     0      -3.601  -0.120  -6.630  0.00  0.00           C  
HETATM  320  C   UNK     0      -2.997   0.828  -5.594  0.00  0.00           C  
HETATM  321  O   UNK     0      -2.664   1.963  -5.929  0.00  0.00           O  
HETATM  322  C   UNK     0      -4.920   0.413  -7.181  0.00  0.00           C  
HETATM  323  C   UNK     0      -5.942  -0.325  -6.414  0.00  0.00           C  
HETATM  324  C   UNK     0      -5.389  -1.721  -6.423  0.00  0.00           C  
HETATM  325  N   UNK     0      -2.862   0.374  -4.348  0.00  0.00           N  
HETATM  326  C   UNK     0      -2.257   1.175  -3.268  0.00  0.00           C  
HETATM  327  C   UNK     0      -0.811   1.550  -3.659  0.00  0.00           C  
HETATM  328  O   UNK     0      -0.138   0.754  -4.308  0.00  0.00           O  
HETATM  329  C   UNK     0      -2.213   0.352  -1.974  0.00  0.00           C  
HETATM  330  O   UNK     0      -1.401   0.971  -0.987  0.00  0.00           O  
HETATM  331  N   UNK     0      -0.326   2.767  -3.299  0.00  0.00           N  
HETATM  332  C   UNK     0       1.054   3.163  -3.644  0.00  0.00           C  
HETATM  333  C   UNK     0       2.112   2.142  -3.227  0.00  0.00           C  
HETATM  334  O   UNK     0       3.119   1.972  -3.914  0.00  0.00           O  
HETATM  335  C   UNK     0       1.239   4.462  -2.871  0.00  0.00           C  
HETATM  336  C   UNK     0      -0.082   5.065  -2.953  0.00  0.00           C  
HETATM  337  C   UNK     0      -1.023   3.901  -2.662  0.00  0.00           C  
HETATM  338  N   UNK     0       1.814   1.404  -2.156  0.00  0.00           N  
HETATM  339  C   UNK     0       2.706   0.381  -1.614  0.00  0.00           C  
HETATM  340  C   UNK     0       2.868  -0.861  -2.497  0.00  0.00           C  
HETATM  341  O   UNK     0       3.867  -1.580  -2.371  0.00  0.00           O  
HETATM  342  C   UNK     0       2.219  -0.042  -0.215  0.00  0.00           C  
HETATM  343  C   UNK     0       2.347   0.974   0.925  0.00  0.00           C  
HETATM  344  C   UNK     0       1.472   0.586   2.106  0.00  0.00           C  
HETATM  345  C   UNK     0       3.802   1.078   1.352  0.00  0.00           C  
HETATM  346  N   UNK     0       1.952  -1.054  -3.449  0.00  0.00           N  
HETATM  347  C   UNK     0       1.965  -2.234  -4.325  0.00  0.00           C  
HETATM  348  C   UNK     0       1.710  -1.979  -5.810  0.00  0.00           C  
HETATM  349  O   UNK     0       1.927  -2.870  -6.629  0.00  0.00           O  
HETATM  350  C   UNK     0       0.894  -3.213  -3.841  0.00  0.00           C  
HETATM  351  O   UNK     0      -0.374  -2.560  -3.800  0.00  0.00           O  
TER     352      UNK     0
END
