# Supplementary material for: The Influence of (5′R)- and (5′S)-5′,8-Cyclo-2′-Deoxyadenosine on UDG and hAPE1 Activity. Tandem Lesions are the Base Excision Repair System’s Nightmare
Source: Cells. 2019 Oct 23;8(11):1303. doi: 10.3390/cells8111303 (PMC6912673; doi:10.3390/cells8111303)
Supplement: Supplementary file 1 [file cells-08-01303-s001.zip › PDB files/RcdA(+1)SM.pdb]

REMARK   Accelrys Discovery Studio PDB file
REMARK   Created:  Sun Sep 15 13:38:24 �rodkowoeuropejski czas letni 2019
HETATM    1  N   UNK     0       7.955   3.331  -1.977  0.00  0.00           N  
HETATM    2  C   UNK     0       7.100   3.937  -1.022  0.00  0.00           C  
HETATM    3  O   UNK     0       6.472   4.983  -1.261  0.00  0.00           O  
HETATM    4  N   UNK     0       7.040   3.284   0.184  0.00  0.00           N  
HETATM    5  C   UNK     0       7.694   2.116   0.550  0.00  0.00           C  
HETATM    6  O   UNK     0       7.557   1.631   1.699  0.00  0.00           O  
HETATM    7  C   UNK     0       8.527   1.519  -0.493  0.00  0.00           C  
HETATM    8  C   UNK     0       9.246   0.238  -0.152  0.00  0.00           C  
HETATM    9  C   UNK     0       8.605   2.135  -1.695  0.00  0.00           C  
HETATM   10  N   UNK     0       1.164   4.378   2.999  0.00  0.00           N  
HETATM   11  C   UNK     0       1.208   3.390   3.976  0.00  0.00           C  
HETATM   12  N   UNK     0       2.416   2.859   4.104  0.00  0.00           N  
HETATM   13  C   UNK     0       3.202   3.543   3.174  0.00  0.00           C  
HETATM   14  C   UNK     0       4.555   3.393   2.787  0.00  0.00           C  
HETATM   15  N   UNK     0       5.402   2.527   3.350  0.00  0.00           N  
HETATM   16  N   UNK     0       4.981   4.159   1.741  0.00  0.00           N  
HETATM   17  C   UNK     0       4.152   5.055   1.150  0.00  0.00           C  
HETATM   18  N   UNK     0       2.862   5.280   1.466  0.00  0.00           N  
HETATM   19  C   UNK     0       2.440   4.493   2.476  0.00  0.00           C  
HETATM   20  O   UNK     0       4.533   2.574  10.012  0.00  0.00           O  
HETATM   21  C   UNK     0       3.754   3.673  10.610  0.00  0.00           C  
HETATM   22  C   UNK     0       3.042   4.572   9.590  0.00  0.00           C  
HETATM   23  O   UNK     0       4.064   5.293   8.818  0.00  0.00           O  
HETATM   24  C   UNK     0       2.183   3.815   8.558  0.00  0.00           C  
HETATM   25  O   UNK     0       1.108   4.768   8.134  0.00  0.00           O  
HETATM   26  C   UNK     0       3.218   3.489   7.479  0.00  0.00           C  
HETATM   27  C   UNK     0       4.084   4.766   7.438  0.00  0.00           C  
HETATM   28  N   UNK     0       5.437   4.508   6.999  0.00  0.00           N  
HETATM   29  C   UNK     0       6.407   3.617   7.504  0.00  0.00           C  
HETATM   30  N   UNK     0       7.481   3.568   6.734  0.00  0.00           N  
HETATM   31  C   UNK     0       7.222   4.461   5.674  0.00  0.00           C  
HETATM   32  C   UNK     0       7.951   4.785   4.492  0.00  0.00           C  
HETATM   33  O   UNK     0       9.066   4.334   4.107  0.00  0.00           O  
HETATM   34  N   UNK     0       7.265   5.724   3.685  0.00  0.00           N  
HETATM   35  C   UNK     0       6.035   6.279   3.973  0.00  0.00           C  
HETATM   36  N   UNK     0       5.523   7.175   3.109  0.00  0.00           N  
HETATM   37  N   UNK     0       5.343   5.952   5.067  0.00  0.00           N  
HETATM   38  C   UNK     0       5.967   5.056   5.849  0.00  0.00           C  
HETATM   39  P   UNK     0       0.734   4.979   6.599  0.00  0.00           P  
HETATM   40  O   UNK     0       1.772   5.548   5.709  0.00  0.00           O  
HETATM   41  O   UNK     0      -0.618   5.823   6.698  0.00  0.00           O  
HETATM   42  O   UNK     0       0.274   3.456   6.227  0.00  0.00           O  
HETATM   43  C   UNK     0      -0.006   3.116   4.807  0.00  0.00           C  
HETATM   44  C   UNK     0      -1.219   3.936   4.331  0.00  0.00           C  
HETATM   45  O   UNK     0      -0.746   5.317   4.029  0.00  0.00           O  
HETATM   46  C   UNK     0      -1.872   3.512   2.997  0.00  0.00           C  
HETATM   47  O   UNK     0      -3.208   4.168   2.921  0.00  0.00           O  
HETATM   48  C   UNK     0      -1.035   4.253   1.919  0.00  0.00           C  
HETATM   49  C   UNK     0      -0.059   5.137   2.738  0.00  0.00           C  
HETATM   50  N   UNK     0     -11.091   1.858  -0.460  0.00  0.00           N  
HETATM   51  C   UNK     0     -11.904   0.716  -0.768  0.00  0.00           C  
HETATM   52  N   UNK     0     -11.318  -0.483  -1.087  0.00  0.00           N  
HETATM   53  C   UNK     0     -10.002  -0.769  -0.825  0.00  0.00           C  
HETATM   54  C   UNK     0      -9.116   0.358  -0.299  0.00  0.00           C  
HETATM   55  C   UNK     0      -9.840   1.668  -0.247  0.00  0.00           C  
HETATM   56  O   UNK     0     -13.145   0.862  -0.724  0.00  0.00           O  
HETATM   57  O   UNK     0      -9.510  -1.907  -0.977  0.00  0.00           O  
HETATM   58  C   UNK     0      -8.522   0.034   1.105  0.00  0.00           C  
HETATM   59  C   UNK     0      -7.443  -1.085   1.110  0.00  0.00           C  
HETATM   60  C   UNK     0      -6.128  -0.314   1.315  0.00  0.00           C  
HETATM   61  C   UNK     0      -6.538   0.905   2.155  0.00  0.00           C  
HETATM   62  O   UNK     0      -5.129  -1.131   2.047  0.00  0.00           O  
HETATM   63  O   UNK     0      -7.831   1.279   1.552  0.00  0.00           O  
HETATM   64  C   UNK     0      -5.604   2.123   2.093  0.00  0.00           C  
HETATM   65  O   UNK     0      -4.900   2.285   3.395  0.00  0.00           O  
HETATM   66  P   UNK     0      -4.495   3.813   3.808  0.00  0.00           P  
HETATM   67  O   UNK     0      -5.597   4.769   3.571  0.00  0.00           O  
HETATM   68  O   UNK     0      -3.893   3.645   5.247  0.00  0.00           O  
HETATM   69  P   UNK     0      -3.576  -0.948   1.650  0.00  0.00           P  
HETATM   70  O   UNK     0      -2.951  -2.138   2.533  0.00  0.00           O  
HETATM   71  O   UNK     0      -2.979   0.390   1.853  0.00  0.00           O  
HETATM   72  O   UNK     0      -3.521  -1.445   0.132  0.00  0.00           O  
HETATM   73  C   UNK     0      -3.579  -2.874  -0.261  0.00  0.00           C  
HETATM   74  C   UNK     0      -2.350  -3.154  -1.117  0.00  0.00           C  
HETATM   75  O   UNK     0      -1.164  -2.763  -0.339  0.00  0.00           O  
HETATM   76  C   UNK     0      -2.220  -4.661  -1.429  0.00  0.00           C  
HETATM   77  O   UNK     0      -1.780  -4.764  -2.864  0.00  0.00           O  
HETATM   78  C   UNK     0      -1.089  -5.141  -0.513  0.00  0.00           C  
HETATM   79  C   UNK     0      -0.208  -3.883  -0.315  0.00  0.00           C  
HETATM   80  N   UNK     0       0.470  -3.822   0.959  0.00  0.00           N  
HETATM   81  C   UNK     0      -0.150  -3.693   2.209  0.00  0.00           C  
HETATM   82  N   UNK     0       0.720  -3.511   3.191  0.00  0.00           N  
HETATM   83  C   UNK     0       1.973  -3.502   2.560  0.00  0.00           C  
HETATM   84  C   UNK     0       3.283  -3.328   3.065  0.00  0.00           C  
HETATM   85  N   UNK     0       3.558  -3.183   4.362  0.00  0.00           N  
HETATM   86  N   UNK     0       4.301  -3.302   2.149  0.00  0.00           N  
HETATM   87  C   UNK     0       4.038  -3.465   0.829  0.00  0.00           C  
HETATM   88  N   UNK     0       2.828  -3.665   0.269  0.00  0.00           N  
HETATM   89  C   UNK     0       1.836  -3.674   1.179  0.00  0.00           C  
HETATM   90  P   UNK     0      -1.974  -6.157  -3.613  0.00  0.00           P  
HETATM   91  O   UNK     0      -2.028  -5.638  -5.143  0.00  0.00           O  
HETATM   92  O   UNK     0      -3.125  -6.963  -3.125  0.00  0.00           O  
HETATM   93  O   UNK     0      -0.604  -6.953  -3.464  0.00  0.00           O  
HETATM   94  C   UNK     0       0.682  -6.376  -3.960  0.00  0.00           C  
HETATM   95  C   UNK     0       1.827  -7.303  -3.531  0.00  0.00           C  
HETATM   96  O   UNK     0       2.277  -6.978  -2.191  0.00  0.00           O  
HETATM   97  C   UNK     0       1.544  -8.844  -3.489  0.00  0.00           C  
HETATM   98  O   UNK     0       2.557  -9.502  -4.243  0.00  0.00           O  
HETATM   99  C   UNK     0       1.655  -9.208  -2.014  0.00  0.00           C  
HETATM  100  C   UNK     0       2.636  -8.163  -1.507  0.00  0.00           C  
HETATM  101  N   UNK     0       2.624  -7.865  -0.063  0.00  0.00           N  
HETATM  102  C   UNK     0       3.844  -7.736   0.563  0.00  0.00           C  
HETATM  103  O   UNK     0       4.905  -7.890  -0.016  0.00  0.00           O  
HETATM  104  N   UNK     0       3.776  -7.419   1.896  0.00  0.00           N  
HETATM  105  C   UNK     0       2.640  -7.225   2.647  0.00  0.00           C  
HETATM  106  O   UNK     0       2.738  -6.942   3.838  0.00  0.00           O  
HETATM  107  C   UNK     0       1.389  -7.381   1.930  0.00  0.00           C  
HETATM  108  C   UNK     0       0.103  -7.189   2.668  0.00  0.00           C  
HETATM  109  C   UNK     0       1.445  -7.692   0.628  0.00  0.00           C  
HETATM  110  O   UNK     0      13.074  -8.215   7.330  0.00  0.00           O  
HETATM  111  C   UNK     0      13.188  -9.410   6.567  0.00  0.00           C  
HETATM  112  C   UNK     0      12.949  -9.121   5.107  0.00  0.00           C  
HETATM  113  O   UNK     0      11.531  -8.993   4.846  0.00  0.00           O  
HETATM  114  C   UNK     0      13.632  -7.809   4.612  0.00  0.00           C  
HETATM  115  O   UNK     0      14.248  -8.025   3.289  0.00  0.00           O  
HETATM  116  C   UNK     0      12.437  -6.853   4.541  0.00  0.00           C  
HETATM  117  C   UNK     0      11.253  -7.754   4.221  0.00  0.00           C  
HETATM  118  N   UNK     0       9.964  -7.291   4.737  0.00  0.00           N  
HETATM  119  C   UNK     0       9.697  -6.742   5.962  0.00  0.00           C  
HETATM  120  N   UNK     0       8.432  -6.457   6.152  0.00  0.00           N  
HETATM  121  C   UNK     0       7.824  -6.837   4.968  0.00  0.00           C  
HETATM  122  C   UNK     0       6.488  -6.792   4.536  0.00  0.00           C  
HETATM  123  N   UNK     0       5.486  -6.324   5.279  0.00  0.00           N  
HETATM  124  N   UNK     0       6.213  -7.251   3.297  0.00  0.00           N  
HETATM  125  C   UNK     0       7.221  -7.721   2.552  0.00  0.00           C  
HETATM  126  N   UNK     0       8.517  -7.815   2.847  0.00  0.00           N  
HETATM  127  C   UNK     0       8.754  -7.351   4.085  0.00  0.00           C  
HETATM  128  P   UNK     0      14.800  -6.825   2.390  0.00  0.00           P  
HETATM  129  O   UNK     0      15.525  -7.252   1.180  0.00  0.00           O  
HETATM  130  O   UNK     0      15.582  -5.937   3.469  0.00  0.00           O  
HETATM  131  O   UNK     0      13.511  -5.875   2.092  0.00  0.00           O  
HETATM  132  C   UNK     0      12.667  -6.241   0.918  0.00  0.00           C  
HETATM  133  C   UNK     0      11.787  -5.070   0.533  0.00  0.00           C  
HETATM  134  O   UNK     0      10.639  -4.977   1.447  0.00  0.00           O  
HETATM  135  C   UNK     0      12.487  -3.681   0.581  0.00  0.00           C  
HETATM  136  O   UNK     0      12.306  -3.092  -0.778  0.00  0.00           O  
HETATM  137  C   UNK     0      11.646  -2.867   1.576  0.00  0.00           C  
HETATM  138  C   UNK     0      10.268  -3.539   1.409  0.00  0.00           C  
HETATM  139  N   UNK     0       9.253  -3.274   2.402  0.00  0.00           N  
HETATM  140  C   UNK     0       7.922  -3.099   1.925  0.00  0.00           C  
HETATM  141  O   UNK     0       7.664  -2.992   0.715  0.00  0.00           O  
HETATM  142  N   UNK     0       6.969  -3.065   2.919  0.00  0.00           N  
HETATM  143  C   UNK     0       7.185  -3.102   4.290  0.00  0.00           C  
HETATM  144  O   UNK     0       6.230  -3.055   5.104  0.00  0.00           O  
HETATM  145  C   UNK     0       8.576  -3.210   4.713  0.00  0.00           C  
HETATM  146  C   UNK     0       8.836  -3.246   6.195  0.00  0.00           C  
HETATM  147  C   UNK     0       9.525  -3.332   3.763  0.00  0.00           C  
HETATM  148  P   UNK     0      13.338  -1.982  -1.303  0.00  0.00           P  
HETATM  149  O   UNK     0      14.776  -2.282  -1.171  0.00  0.00           O  
HETATM  150  O   UNK     0      12.905  -0.626  -0.507  0.00  0.00           O  
HETATM  151  O   UNK     0      12.785  -1.777  -2.780  0.00  0.00           O  
HETATM  152  C   UNK     0      11.353  -1.938  -3.152  0.00  0.00           C  
HETATM  153  C   UNK     0      10.987  -0.772  -4.046  0.00  0.00           C  
HETATM  154  O   UNK     0      11.153   0.459  -3.209  0.00  0.00           O  
HETATM  155  C   UNK     0      11.939  -0.612  -5.274  0.00  0.00           C  
HETATM  156  O   UNK     0      11.183  -0.186  -6.463  0.00  0.00           O  
HETATM  157  C   UNK     0      12.953   0.425  -4.775  0.00  0.00           C  
HETATM  158  C   UNK     0      12.007   1.342  -4.001  0.00  0.00           C  
HETATM  159  N   UNK     0      12.618   2.371  -3.177  0.00  0.00           N  
HETATM  160  C   UNK     0      12.808   2.461  -1.795  0.00  0.00           C  
HETATM  161  N   UNK     0      13.097   3.705  -1.416  0.00  0.00           N  
HETATM  162  C   UNK     0      13.078   4.456  -2.601  0.00  0.00           C  
HETATM  163  C   UNK     0      13.127   5.841  -2.851  0.00  0.00           C  
HETATM  164  N   UNK     0      13.360   6.747  -1.893  0.00  0.00           N  
HETATM  165  N   UNK     0      12.854   6.271  -4.121  0.00  0.00           N  
HETATM  166  C   UNK     0      12.643   5.376  -5.119  0.00  0.00           C  
HETATM  167  N   UNK     0      12.592   4.036  -4.974  0.00  0.00           N  
HETATM  168  C   UNK     0      12.783   3.635  -3.690  0.00  0.00           C  
HETATM  169  P   UNK     0      10.784   1.259  -7.059  0.00  0.00           P  
HETATM  170  O   UNK     0      10.189   1.157  -8.403  0.00  0.00           O  
HETATM  171  O   UNK     0      12.052   2.182  -6.888  0.00  0.00           O  
HETATM  172  O   UNK     0       9.754   1.845  -5.934  0.00  0.00           O  
HETATM  173  C   UNK     0       8.369   2.221  -6.336  0.00  0.00           C  
HETATM  174  C   UNK     0       7.956   3.494  -5.605  0.00  0.00           C  
HETATM  175  O   UNK     0       7.402   3.110  -4.291  0.00  0.00           O  
HETATM  176  C   UNK     0       9.150   4.433  -5.312  0.00  0.00           C  
HETATM  177  O   UNK     0       8.641   5.826  -5.393  0.00  0.00           O  
HETATM  178  C   UNK     0       9.461   4.148  -3.844  0.00  0.00           C  
HETATM  179  C   UNK     0       8.044   3.979  -3.274  0.00  0.00           C  
HETATM  180  P   UNK     0       9.638   7.071  -5.608  0.00  0.00           P  
HETATM  181  O   UNK     0      10.587   6.897  -6.738  0.00  0.00           O  
HETATM  182  O   UNK     0      10.406   7.346  -4.225  0.00  0.00           O  
HETATM  183  O   UNK     0       8.592   8.265  -5.704  0.00  0.00           O  
HETATM  184  C   UNK     0       7.133   8.108  -5.489  0.00  0.00           C  
HETATM  185  C   UNK     0       6.770   8.479  -4.066  0.00  0.00           C  
HETATM  186  O   UNK     0       7.292   7.451  -3.141  0.00  0.00           O  
HETATM  187  C   UNK     0       7.355   9.853  -3.581  0.00  0.00           C  
HETATM  188  O   UNK     0       6.322  10.653  -2.927  0.00  0.00           O  
HETATM  189  C   UNK     0       8.312   9.443  -2.454  0.00  0.00           C  
HETATM  190  C   UNK     0       7.584   8.210  -1.892  0.00  0.00           C  
HETATM  191  N   UNK     0       8.327   7.377  -0.965  0.00  0.00           N  
HETATM  192  C   UNK     0       7.730   7.095   0.311  0.00  0.00           C  
HETATM  193  O   UNK     0       6.645   7.651   0.599  0.00  0.00           O  
HETATM  194  N   UNK     0       8.408   6.266   1.152  0.00  0.00           N  
HETATM  195  C   UNK     0       9.564   5.672   0.801  0.00  0.00           C  
HETATM  196  N   UNK     0      10.149   4.849   1.673  0.00  0.00           N  
HETATM  197  C   UNK     0      10.152   5.929  -0.490  0.00  0.00           C  
HETATM  198  C   UNK     0       9.500   6.773  -1.330  0.00  0.00           C  
HETATM  199  N   UNK     0     -12.328  -4.064  -4.832  0.00  0.00           N  
HETATM  200  C   UNK     0     -11.177  -3.674  -4.037  0.00  0.00           C  
HETATM  201  C   UNK     0     -10.996  -4.663  -2.896  0.00  0.00           C  
HETATM  202  O   UNK     0     -11.655  -5.710  -2.873  0.00  0.00           O  
HETATM  203  N   UNK     0     -10.156  -4.297  -1.930  0.00  0.00           N  
HETATM  204  C   UNK     0      -9.844  -5.148  -0.776  0.00  0.00           C  
HETATM  205  C   UNK     0     -10.829  -5.028   0.392  0.00  0.00           C  
HETATM  206  O   UNK     0     -11.527  -5.989   0.726  0.00  0.00           O  
HETATM  207  C   UNK     0      -8.413  -4.838  -0.306  0.00  0.00           C  
HETATM  208  C   UNK     0      -7.923  -5.610   0.916  0.00  0.00           C  
HETATM  209  C   UNK     0      -6.536  -5.176   1.322  0.00  0.00           C  
HETATM  210  O   UNK     0      -5.561  -5.516   0.662  0.00  0.00           O  
HETATM  211  N   UNK     0      -6.443  -4.397   2.396  0.00  0.00           N  
HETATM  212  N   UNK     0     -10.814  -3.872   1.054  0.00  0.00           N  
HETATM  213  C   UNK     0     -11.675  -3.611   2.203  0.00  0.00           C  
HETATM  214  C   UNK     0     -11.903  -2.082   2.263  0.00  0.00           C  
HETATM  215  O   UNK     0     -11.266  -1.361   1.504  0.00  0.00           O  
HETATM  216  C   UNK     0     -11.059  -4.254   3.474  0.00  0.00           C  
HETATM  217  C   UNK     0      -9.853  -3.518   4.020  0.00  0.00           C  
HETATM  218  O   UNK     0      -9.814  -3.370   5.265  0.00  0.00           O  
HETATM  219  O   UNK     0      -8.936  -3.162   3.255  0.00  0.00           O  
HETATM  220  N   UNK     0     -12.821  -1.569   3.123  0.00  0.00           N  
HETATM  221  C   UNK     0     -13.029  -0.114   3.153  0.00  0.00           C  
HETATM  222  C   UNK     0     -11.868   0.715   3.678  0.00  0.00           C  
HETATM  223  O   UNK     0     -10.971   0.198   4.339  0.00  0.00           O  
HETATM  224  C   UNK     0     -14.214   0.045   4.114  0.00  0.00           C  
HETATM  225  C   UNK     0     -14.907  -1.240   4.041  0.00  0.00           C  
HETATM  226  C   UNK     0     -13.785  -2.219   4.031  0.00  0.00           C  
HETATM  227  N   UNK     0     -11.926   2.024   3.426  0.00  0.00           N  
HETATM  228  C   UNK     0     -10.918   2.953   3.949  0.00  0.00           C  
HETATM  229  C   UNK     0     -11.038   2.872   5.471  0.00  0.00           C  
HETATM  230  O   UNK     0     -12.142   2.800   6.006  0.00  0.00           O  
HETATM  231  C   UNK     0     -11.227   4.378   3.526  0.00  0.00           C  
HETATM  232  C   UNK     0     -10.900   4.713   2.106  0.00  0.00           C  
HETATM  233  C   UNK     0      -9.596   4.546   1.603  0.00  0.00           C  
HETATM  234  C   UNK     0     -11.899   5.202   1.240  0.00  0.00           C  
HETATM  235  C   UNK     0      -9.285   4.849   0.240  0.00  0.00           C  
HETATM  236  C   UNK     0     -11.601   5.523  -0.106  0.00  0.00           C  
HETATM  237  C   UNK     0     -10.299   5.342  -0.597  0.00  0.00           C  
HETATM  238  O   UNK     0     -10.003   5.675  -1.905  0.00  0.00           O  
HETATM  239  N   UNK     0      -9.900   2.837   6.147  0.00  0.00           N  
HETATM  240  C   UNK     0      -9.876   2.689   7.599  0.00  0.00           C  
HETATM  241  C   UNK     0      -9.625   3.952   8.427  0.00  0.00           C  
HETATM  242  O   UNK     0      -9.280   3.845   9.610  0.00  0.00           O  
HETATM  243  C   UNK     0      -8.868   1.580   7.969  0.00  0.00           C  
HETATM  244  C   UNK     0      -7.493   1.802   7.415  0.00  0.00           C  
HETATM  245  N   UNK     0      -7.015   1.105   6.326  0.00  0.00           N  
HETATM  246  C   UNK     0      -6.517   2.680   7.757  0.00  0.00           C  
HETATM  247  C   UNK     0      -5.810   1.550   6.018  0.00  0.00           C  
HETATM  248  N   UNK     0      -5.485   2.503   6.872  0.00  0.00           N  
HETATM  249  N   UNK     0     -13.364   2.784  -2.947  0.00  0.00           N  
HETATM  250  C   UNK     0     -12.461   3.883  -3.307  0.00  0.00           C  
HETATM  251  C   UNK     0     -13.020   5.294  -3.284  0.00  0.00           C  
HETATM  252  O   UNK     0     -12.270   6.256  -3.420  0.00  0.00           O  
HETATM  253  C   UNK     0     -11.725   3.605  -4.619  0.00  0.00           C  
HETATM  254  C   UNK     0     -10.958   2.313  -4.605  0.00  0.00           C  
HETATM  255  C   UNK     0     -11.446   1.182  -5.296  0.00  0.00           C  
HETATM  256  C   UNK     0      -9.773   2.203  -3.855  0.00  0.00           C  
HETATM  257  C   UNK     0     -10.757  -0.063  -5.237  0.00  0.00           C  
HETATM  258  C   UNK     0      -9.073   0.966  -3.786  0.00  0.00           C  
HETATM  259  C   UNK     0      -9.566  -0.164  -4.475  0.00  0.00           C  
HETATM  260  N   UNK     0      -8.307   9.944  -0.891  0.00  0.00           N  
HETATM  261  C   UNK     0      -7.193   9.308  -0.181  0.00  0.00           C  
HETATM  262  C   UNK     0      -6.159   8.831  -1.219  0.00  0.00           C  
HETATM  263  O   UNK     0      -6.453   8.844  -2.424  0.00  0.00           O  
HETATM  264  C   UNK     0      -7.882   8.146   0.543  0.00  0.00           C  
HETATM  265  C   UNK     0      -9.281   8.636   0.716  0.00  0.00           C  
HETATM  266  C   UNK     0      -9.544   9.190  -0.646  0.00  0.00           C  
HETATM  267  N   UNK     0      -4.945   8.414  -0.783  0.00  0.00           N  
HETATM  268  C   UNK     0      -3.913   7.958  -1.724  0.00  0.00           C  
HETATM  269  C   UNK     0      -4.295   6.969  -2.835  0.00  0.00           C  
HETATM  270  O   UNK     0      -3.914   7.168  -3.998  0.00  0.00           O  
HETATM  271  C   UNK     0      -2.843   7.410  -0.791  0.00  0.00           C  
HETATM  272  C   UNK     0      -2.911   8.340   0.351  0.00  0.00           C  
HETATM  273  C   UNK     0      -4.396   8.400   0.592  0.00  0.00           C  
HETATM  274  N   UNK     0      -5.090   5.948  -2.502  0.00  0.00           N  
HETATM  275  C   UNK     0      -5.533   4.959  -3.496  0.00  0.00           C  
HETATM  276  C   UNK     0      -6.349   5.599  -4.622  0.00  0.00           C  
HETATM  277  O   UNK     0      -6.159   5.263  -5.793  0.00  0.00           O  
HETATM  278  C   UNK     0      -6.364   3.861  -2.836  0.00  0.00           C  
HETATM  279  O   UNK     0      -5.574   3.116  -1.927  0.00  0.00           O  
HETATM  280  N   UNK     0     -16.066  -4.176  -2.436  0.00  0.00           N  
HETATM  281  C   UNK     0     -14.821  -4.569  -1.786  0.00  0.00           C  
HETATM  282  C   UNK     0     -15.055  -6.030  -1.388  0.00  0.00           C  
HETATM  283  O   UNK     0     -16.207  -6.437  -1.186  0.00  0.00           O  
HETATM  284  C   UNK     0     -14.531  -3.716  -0.546  0.00  0.00           C  
HETATM  285  C   UNK     0     -13.870  -2.391  -0.876  0.00  0.00           C  
HETATM  286  O   UNK     0     -12.906  -2.337  -1.629  0.00  0.00           O  
HETATM  287  N   UNK     0     -14.370  -1.311  -0.276  0.00  0.00           N  
HETATM  288  N   UNK     0      -5.901  -1.979   8.456  0.00  0.00           N  
HETATM  289  C   UNK     0      -6.234  -2.519   7.130  0.00  0.00           C  
HETATM  290  C   UNK     0      -6.455  -4.028   7.120  0.00  0.00           C  
HETATM  291  O   UNK     0      -5.689  -4.771   7.730  0.00  0.00           O  
HETATM  292  C   UNK     0      -5.148  -2.147   6.120  0.00  0.00           C  
HETATM  293  N   UNK     0      -5.888  -5.977  -6.735  0.00  0.00           N  
HETATM  294  C   UNK     0      -5.206  -6.498  -5.567  0.00  0.00           C  
HETATM  295  C   UNK     0      -5.408  -7.980  -5.364  0.00  0.00           C  
HETATM  296  O   UNK     0      -6.367  -8.552  -5.893  0.00  0.00           O  
HETATM  297  N   UNK     0      -4.540  -8.582  -4.553  0.00  0.00           N  
HETATM  298  C   UNK     0      -4.572 -10.022  -4.264  0.00  0.00           C  
HETATM  299  C   UNK     0      -5.875 -10.535  -3.661  0.00  0.00           C  
HETATM  300  O   UNK     0      -6.384 -11.571  -4.081  0.00  0.00           O  
HETATM  301  C   UNK     0      -3.411 -10.407  -3.350  0.00  0.00           C  
HETATM  302  O   UNK     0      -2.166 -10.089  -3.959  0.00  0.00           O  
HETATM  303  N   UNK     0      -2.572  -4.958  -9.913  0.00  0.00           N  
HETATM  304  C   UNK     0      -2.210  -4.649  -8.536  0.00  0.00           C  
HETATM  305  C   UNK     0      -3.150  -3.604  -7.947  0.00  0.00           C  
HETATM  306  O   UNK     0      -3.785  -2.838  -8.677  0.00  0.00           O  
HETATM  307  C   UNK     0      -0.784  -4.149  -8.472  0.00  0.00           C  
HETATM  308  N   UNK     0      -3.219  -3.574  -6.621  0.00  0.00           N  
HETATM  309  C   UNK     0      -4.063  -2.616  -5.907  0.00  0.00           C  
HETATM  310  C   UNK     0      -3.490  -1.190  -6.114  0.00  0.00           C  
HETATM  311  O   UNK     0      -2.262  -1.027  -6.200  0.00  0.00           O  
HETATM  312  C   UNK     0      -4.102  -3.000  -4.426  0.00  0.00           C  
HETATM  313  C   UNK     0      -5.142  -2.272  -3.636  0.00  0.00           C  
HETATM  314  N   UNK     0      -4.944  -0.997  -3.156  0.00  0.00           N  
HETATM  315  C   UNK     0      -6.402  -2.617  -3.280  0.00  0.00           C  
HETATM  316  C   UNK     0      -6.037  -0.585  -2.538  0.00  0.00           C  
HETATM  317  N   UNK     0      -6.938  -1.552  -2.599  0.00  0.00           N  
HETATM  318  N   UNK     0      -4.366  -0.169  -6.290  0.00  0.00           N  
HETATM  319  C   UNK     0      -3.912   1.215  -6.493  0.00  0.00           C  
HETATM  320  C   UNK     0      -3.235   1.935  -5.327  0.00  0.00           C  
HETATM  321  O   UNK     0      -2.810   3.078  -5.480  0.00  0.00           O  
HETATM  322  C   UNK     0      -5.182   1.934  -6.939  0.00  0.00           C  
HETATM  323  C   UNK     0      -6.262   1.168  -6.288  0.00  0.00           C  
HETATM  324  C   UNK     0      -5.823  -0.249  -6.524  0.00  0.00           C  
HETATM  325  N   UNK     0      -3.140   1.278  -4.170  0.00  0.00           N  
HETATM  326  C   UNK     0      -2.475   1.846  -2.983  0.00  0.00           C  
HETATM  327  C   UNK     0      -1.002   2.162  -3.324  0.00  0.00           C  
HETATM  328  O   UNK     0      -0.395   1.427  -4.099  0.00  0.00           O  
HETATM  329  C   UNK     0      -2.501   0.826  -1.837  0.00  0.00           C  
HETATM  330  O   UNK     0      -1.644   1.213  -0.772  0.00  0.00           O  
HETATM  331  N   UNK     0      -0.422   3.263  -2.780  0.00  0.00           N  
HETATM  332  C   UNK     0       0.987   3.596  -3.073  0.00  0.00           C  
HETATM  333  C   UNK     0       1.958   2.441  -2.834  0.00  0.00           C  
HETATM  334  O   UNK     0       2.949   2.302  -3.550  0.00  0.00           O  
HETATM  335  C   UNK     0       1.274   4.737  -2.105  0.00  0.00           C  
HETATM  336  C   UNK     0       0.007   5.449  -2.076  0.00  0.00           C  
HETATM  337  C   UNK     0      -1.026   4.333  -1.964  0.00  0.00           C  
HETATM  338  N   UNK     0       1.598   1.568  -1.891  0.00  0.00           N  
HETATM  339  C   UNK     0       2.403   0.403  -1.528  0.00  0.00           C  
HETATM  340  C   UNK     0       2.467  -0.692  -2.599  0.00  0.00           C  
HETATM  341  O   UNK     0       3.404  -1.499  -2.600  0.00  0.00           O  
HETATM  342  C   UNK     0       1.880  -0.197  -0.210  0.00  0.00           C  
HETATM  343  C   UNK     0       2.087   0.610   1.076  0.00  0.00           C  
HETATM  344  C   UNK     0       1.181   0.111   2.190  0.00  0.00           C  
HETATM  345  C   UNK     0       3.545   0.529   1.499  0.00  0.00           C  
HETATM  346  N   UNK     0       1.541  -0.656  -3.560  0.00  0.00           N  
HETATM  347  C   UNK     0       1.460  -1.678  -4.613  0.00  0.00           C  
HETATM  348  C   UNK     0       1.230  -1.171  -6.036  0.00  0.00           C  
HETATM  349  O   UNK     0       1.376  -1.934  -6.988  0.00  0.00           O  
HETATM  350  C   UNK     0       0.312  -2.634  -4.279  0.00  0.00           C  
HETATM  351  O   UNK     0      -0.899  -1.895  -4.122  0.00  0.00           O  
TER     352      UNK     0
END
