# Supplementary material for: The Influence of (5′R)- and (5′S)-5′,8-Cyclo-2′-Deoxyadenosine on UDG and hAPE1 Activity. Tandem Lesions are the Base Excision Repair System’s Nightmare
Source: Cells. 2019 Oct 23;8(11):1303. doi: 10.3390/cells8111303 (PMC6912673; doi:10.3390/cells8111303)
Supplement: Supplementary file 1 [file cells-08-01303-s001.zip › PDB files/RcdA(-1)SM.pdb]

REMARK   Accelrys Discovery Studio PDB file
REMARK   Created:  Sun Sep 15 13:38:13 �rodkowoeuropejski czas letni 2019
HETATM    1  N   UNK     0       8.385   2.575  -1.776  0.00  0.00           N  
HETATM    2  C   UNK     0       7.143   3.020  -1.233  0.00  0.00           C  
HETATM    3  O   UNK     0       6.238   3.452  -1.963  0.00  0.00           O  
HETATM    4  N   UNK     0       7.060   2.954   0.135  0.00  0.00           N  
HETATM    5  C   UNK     0       8.036   2.526   1.016  0.00  0.00           C  
HETATM    6  O   UNK     0       7.846   2.575   2.260  0.00  0.00           O  
HETATM    7  C   UNK     0       9.269   2.037   0.397  0.00  0.00           C  
HETATM    8  C   UNK     0      10.362   1.541   1.304  0.00  0.00           C  
HETATM    9  C   UNK     0       9.379   2.076  -0.950  0.00  0.00           C  
HETATM   10  N   UNK     0       0.804   4.360   2.084  0.00  0.00           N  
HETATM   11  C   UNK     0       0.970   4.232   3.482  0.00  0.00           C  
HETATM   12  N   UNK     0       2.231   4.004   3.816  0.00  0.00           N  
HETATM   13  C   UNK     0       2.933   3.991   2.609  0.00  0.00           C  
HETATM   14  C   UNK     0       4.296   3.756   2.326  0.00  0.00           C  
HETATM   15  N   UNK     0       5.215   3.492   3.260  0.00  0.00           N  
HETATM   16  N   UNK     0       4.658   3.773   1.011  0.00  0.00           N  
HETATM   17  C   UNK     0       3.733   3.993   0.042  0.00  0.00           C  
HETATM   18  N   UNK     0       2.419   4.206   0.222  0.00  0.00           N  
HETATM   19  C   UNK     0       2.071   4.208   1.529  0.00  0.00           C  
HETATM   20  O   UNK     0       1.864   8.169   8.784  0.00  0.00           O  
HETATM   21  C   UNK     0       1.050   9.239   8.314  0.00  0.00           C  
HETATM   22  C   UNK     0       0.634   8.978   6.887  0.00  0.00           C  
HETATM   23  O   UNK     0       1.802   9.144   6.040  0.00  0.00           O  
HETATM   24  C   UNK     0       0.093   7.508   6.688  0.00  0.00           C  
HETATM   25  O   UNK     0      -1.257   7.445   6.072  0.00  0.00           O  
HETATM   26  C   UNK     0       1.190   6.901   5.802  0.00  0.00           C  
HETATM   27  C   UNK     0       1.878   8.070   5.122  0.00  0.00           C  
HETATM   28  N   UNK     0       3.275   7.700   4.938  0.00  0.00           N  
HETATM   29  C   UNK     0       4.132   7.259   5.915  0.00  0.00           C  
HETATM   30  N   UNK     0       5.276   6.852   5.447  0.00  0.00           N  
HETATM   31  C   UNK     0       5.177   7.055   4.080  0.00  0.00           C  
HETATM   32  C   UNK     0       6.111   6.801   3.055  0.00  0.00           C  
HETATM   33  O   UNK     0       7.251   6.330   3.153  0.00  0.00           O  
HETATM   34  N   UNK     0       5.609   7.153   1.807  0.00  0.00           N  
HETATM   35  C   UNK     0       4.361   7.683   1.576  0.00  0.00           C  
HETATM   36  N   UNK     0       4.061   7.955   0.301  0.00  0.00           N  
HETATM   37  N   UNK     0       3.479   7.924   2.530  0.00  0.00           N  
HETATM   38  C   UNK     0       3.952   7.591   3.750  0.00  0.00           C  
HETATM   39  P   UNK     0      -1.770   5.994   5.584  0.00  0.00           P  
HETATM   40  O   UNK     0      -3.317   6.084   5.765  0.00  0.00           O  
HETATM   41  O   UNK     0      -1.041   4.836   6.154  0.00  0.00           O  
HETATM   42  O   UNK     0      -1.532   5.980   3.980  0.00  0.00           O  
HETATM   43  C   UNK     0      -2.199   6.884   3.036  0.00  0.00           C  
HETATM   44  C   UNK     0      -2.147   6.236   1.657  0.00  0.00           C  
HETATM   45  O   UNK     0      -0.746   6.050   1.257  0.00  0.00           O  
HETATM   46  C   UNK     0      -2.788   4.837   1.606  0.00  0.00           C  
HETATM   47  O   UNK     0      -3.275   4.612   0.186  0.00  0.00           O  
HETATM   48  C   UNK     0      -1.636   3.890   1.889  0.00  0.00           C  
HETATM   49  C   UNK     0      -0.404   4.613   1.305  0.00  0.00           C  
HETATM   50  N   UNK     0     -10.262   1.730  -0.009  0.00  0.00           N  
HETATM   51  C   UNK     0     -11.098   0.678  -0.510  0.00  0.00           C  
HETATM   52  N   UNK     0     -10.489  -0.534  -0.835  0.00  0.00           N  
HETATM   53  C   UNK     0      -9.218  -0.928  -0.462  0.00  0.00           C  
HETATM   54  C   UNK     0      -8.281   0.193  -0.046  0.00  0.00           C  
HETATM   55  C   UNK     0      -9.018   1.484   0.200  0.00  0.00           C  
HETATM   56  O   UNK     0     -12.319   0.838  -0.623  0.00  0.00           O  
HETATM   57  O   UNK     0      -8.860  -2.119  -0.468  0.00  0.00           O  
HETATM   58  C   UNK     0      -7.408  -0.171   1.204  0.00  0.00           C  
HETATM   59  C   UNK     0      -6.277  -1.205   0.959  0.00  0.00           C  
HETATM   60  C   UNK     0      -4.947  -0.411   0.931  0.00  0.00           C  
HETATM   61  C   UNK     0      -5.319   1.044   1.349  0.00  0.00           C  
HETATM   62  O   UNK     0      -3.972  -1.050   1.879  0.00  0.00           O  
HETATM   63  O   UNK     0      -6.749   1.060   1.677  0.00  0.00           O  
HETATM   64  C   UNK     0      -4.964   2.023   0.234  0.00  0.00           C  
HETATM   65  O   UNK     0      -5.455   3.378   0.637  0.00  0.00           O  
HETATM   66  P   UNK     0      -4.843   4.667  -0.089  0.00  0.00           P  
HETATM   67  O   UNK     0      -5.248   4.877  -1.502  0.00  0.00           O  
HETATM   68  O   UNK     0      -5.336   5.839   0.884  0.00  0.00           O  
HETATM   69  P   UNK     0      -2.433  -0.528   1.858  0.00  0.00           P  
HETATM   70  O   UNK     0      -1.861  -1.044   3.215  0.00  0.00           O  
HETATM   71  O   UNK     0      -2.353   0.906   1.484  0.00  0.00           O  
HETATM   72  O   UNK     0      -1.679  -1.451   0.738  0.00  0.00           O  
HETATM   73  C   UNK     0      -1.378  -2.861   1.047  0.00  0.00           C  
HETATM   74  C   UNK     0      -1.259  -3.597  -0.341  0.00  0.00           C  
HETATM   75  O   UNK     0       0.146  -3.806  -0.727  0.00  0.00           O  
HETATM   76  C   UNK     0      -1.747  -5.051  -0.242  0.00  0.00           C  
HETATM   77  O   UNK     0      -1.642  -5.564  -1.643  0.00  0.00           O  
HETATM   78  C   UNK     0      -0.639  -5.644   0.633  0.00  0.00           C  
HETATM   79  C   UNK     0       0.595  -4.766   0.287  0.00  0.00           C  
HETATM   80  N   UNK     0       0.822  -3.945   1.456  0.00  0.00           N  
HETATM   81  C   UNK     0      -0.078  -2.989   1.843  0.00  0.00           C  
HETATM   82  N   UNK     0       0.389  -2.297   2.890  0.00  0.00           N  
HETATM   83  C   UNK     0       1.707  -2.810   3.137  0.00  0.00           C  
HETATM   84  C   UNK     0       2.876  -2.424   3.876  0.00  0.00           C  
HETATM   85  N   UNK     0       3.013  -1.365   4.685  0.00  0.00           N  
HETATM   86  N   UNK     0       4.010  -3.161   3.662  0.00  0.00           N  
HETATM   87  C   UNK     0       4.050  -4.202   2.808  0.00  0.00           C  
HETATM   88  N   UNK     0       3.025  -4.617   2.053  0.00  0.00           N  
HETATM   89  C   UNK     0       1.935  -3.865   2.235  0.00  0.00           C  
HETATM   90  P   UNK     0      -1.786  -7.106  -1.991  0.00  0.00           P  
HETATM   91  O   UNK     0      -1.891  -6.996  -3.601  0.00  0.00           O  
HETATM   92  O   UNK     0      -2.867  -7.815  -1.262  0.00  0.00           O  
HETATM   93  O   UNK     0      -0.365  -7.803  -1.731  0.00  0.00           O  
HETATM   94  C   UNK     0       0.833  -7.202  -2.395  0.00  0.00           C  
HETATM   95  C   UNK     0       2.081  -7.763  -1.760  0.00  0.00           C  
HETATM   96  O   UNK     0       2.187  -7.220  -0.396  0.00  0.00           O  
HETATM   97  C   UNK     0       2.126  -9.322  -1.622  0.00  0.00           C  
HETATM   98  O   UNK     0       3.467  -9.820  -1.904  0.00  0.00           O  
HETATM   99  C   UNK     0       1.950  -9.536  -0.116  0.00  0.00           C  
HETATM  100  C   UNK     0       2.742  -8.340   0.435  0.00  0.00           C  
HETATM  101  N   UNK     0       2.617  -8.037   1.838  0.00  0.00           N  
HETATM  102  C   UNK     0       3.796  -7.589   2.506  0.00  0.00           C  
HETATM  103  O   UNK     0       4.877  -7.460   1.915  0.00  0.00           O  
HETATM  104  N   UNK     0       3.630  -7.353   3.851  0.00  0.00           N  
HETATM  105  C   UNK     0       2.456  -7.427   4.578  0.00  0.00           C  
HETATM  106  O   UNK     0       2.426  -7.175   5.808  0.00  0.00           O  
HETATM  107  C   UNK     0       1.267  -7.816   3.821  0.00  0.00           C  
HETATM  108  C   UNK     0      -0.029  -7.894   4.580  0.00  0.00           C  
HETATM  109  C   UNK     0       1.403  -8.098   2.508  0.00  0.00           C  
HETATM  110  O   UNK     0      11.178  -3.233   9.335  0.00  0.00           O  
HETATM  111  C   UNK     0      12.361  -4.047   9.023  0.00  0.00           C  
HETATM  112  C   UNK     0      12.478  -4.189   7.509  0.00  0.00           C  
HETATM  113  O   UNK     0      11.462  -5.119   6.996  0.00  0.00           O  
HETATM  114  C   UNK     0      12.249  -2.876   6.742  0.00  0.00           C  
HETATM  115  O   UNK     0      12.942  -3.089   5.439  0.00  0.00           O  
HETATM  116  C   UNK     0      10.745  -2.867   6.497  0.00  0.00           C  
HETATM  117  C   UNK     0      10.429  -4.363   6.256  0.00  0.00           C  
HETATM  118  N   UNK     0       9.120  -4.751   6.753  0.00  0.00           N  
HETATM  119  C   UNK     0       8.657  -4.648   8.074  0.00  0.00           C  
HETATM  120  N   UNK     0       7.426  -5.119   8.217  0.00  0.00           N  
HETATM  121  C   UNK     0       7.066  -5.564   6.937  0.00  0.00           C  
HETATM  122  C   UNK     0       5.874  -6.127   6.437  0.00  0.00           C  
HETATM  123  N   UNK     0       4.782  -6.330   7.186  0.00  0.00           N  
HETATM  124  N   UNK     0       5.855  -6.460   5.112  0.00  0.00           N  
HETATM  125  C   UNK     0       6.943  -6.236   4.328  0.00  0.00           C  
HETATM  126  N   UNK     0       8.101  -5.679   4.717  0.00  0.00           N  
HETATM  127  C   UNK     0       8.110  -5.360   6.027  0.00  0.00           C  
HETATM  128  P   UNK     0      13.477  -1.945   4.465  0.00  0.00           P  
HETATM  129  O   UNK     0      14.661  -1.173   4.892  0.00  0.00           O  
HETATM  130  O   UNK     0      12.190  -0.981   4.222  0.00  0.00           O  
HETATM  131  O   UNK     0      13.632  -2.762   3.103  0.00  0.00           O  
HETATM  132  C   UNK     0      13.307  -4.201   2.949  0.00  0.00           C  
HETATM  133  C   UNK     0      11.998  -4.332   2.201  0.00  0.00           C  
HETATM  134  O   UNK     0      10.911  -3.828   3.057  0.00  0.00           O  
HETATM  135  C   UNK     0      11.944  -3.493   0.889  0.00  0.00           C  
HETATM  136  O   UNK     0      11.881  -4.444  -0.246  0.00  0.00           O  
HETATM  137  C   UNK     0      10.638  -2.680   1.020  0.00  0.00           C  
HETATM  138  C   UNK     0       9.835  -3.429   2.113  0.00  0.00           C  
HETATM  139  N   UNK     0       8.843  -2.641   2.827  0.00  0.00           N  
HETATM  140  C   UNK     0       7.519  -3.131   2.867  0.00  0.00           C  
HETATM  141  O   UNK     0       7.168  -4.148   2.244  0.00  0.00           O  
HETATM  142  N   UNK     0       6.665  -2.373   3.637  0.00  0.00           N  
HETATM  143  C   UNK     0       6.921  -1.166   4.285  0.00  0.00           C  
HETATM  144  O   UNK     0       6.004  -0.572   4.900  0.00  0.00           O  
HETATM  145  C   UNK     0       8.308  -0.716   4.189  0.00  0.00           C  
HETATM  146  C   UNK     0       8.664   0.603   4.823  0.00  0.00           C  
HETATM  147  C   UNK     0       9.195  -1.481   3.509  0.00  0.00           C  
HETATM  148  P   UNK     0      12.849  -4.474  -1.534  0.00  0.00           P  
HETATM  149  O   UNK     0      13.940  -5.467  -1.531  0.00  0.00           O  
HETATM  150  O   UNK     0      13.346  -2.943  -1.613  0.00  0.00           O  
HETATM  151  O   UNK     0      11.805  -4.626  -2.748  0.00  0.00           O  
HETATM  152  C   UNK     0      10.342  -4.571  -2.506  0.00  0.00           C  
HETATM  153  C   UNK     0       9.726  -3.317  -3.088  0.00  0.00           C  
HETATM  154  O   UNK     0      10.210  -2.158  -2.355  0.00  0.00           O  
HETATM  155  C   UNK     0      10.111  -3.094  -4.560  0.00  0.00           C  
HETATM  156  O   UNK     0       8.894  -2.570  -5.222  0.00  0.00           O  
HETATM  157  C   UNK     0      11.199  -2.046  -4.443  0.00  0.00           C  
HETATM  158  C   UNK     0      10.683  -1.213  -3.298  0.00  0.00           C  
HETATM  159  N   UNK     0      11.775  -0.447  -2.716  0.00  0.00           N  
HETATM  160  C   UNK     0      12.295  -0.368  -1.450  0.00  0.00           C  
HETATM  161  N   UNK     0      13.354   0.408  -1.371  0.00  0.00           N  
HETATM  162  C   UNK     0      13.524   0.869  -2.672  0.00  0.00           C  
HETATM  163  C   UNK     0      14.460   1.724  -3.265  0.00  0.00           C  
HETATM  164  N   UNK     0      15.448   2.295  -2.610  0.00  0.00           N  
HETATM  165  N   UNK     0      14.343   1.974  -4.586  0.00  0.00           N  
HETATM  166  C   UNK     0      13.350   1.398  -5.259  0.00  0.00           C  
HETATM  167  N   UNK     0      12.410   0.579  -4.818  0.00  0.00           N  
HETATM  168  C   UNK     0      12.557   0.355  -3.501  0.00  0.00           C  
HETATM  169  P   UNK     0       8.840  -1.673  -6.539  0.00  0.00           P  
HETATM  170  O   UNK     0       7.577  -1.748  -7.299  0.00  0.00           O  
HETATM  171  O   UNK     0      10.183  -2.162  -7.275  0.00  0.00           O  
HETATM  172  O   UNK     0       9.202  -0.173  -6.045  0.00  0.00           O  
HETATM  173  C   UNK     0       8.210   0.892  -6.333  0.00  0.00           C  
HETATM  174  C   UNK     0       8.311   2.032  -5.344  0.00  0.00           C  
HETATM  175  O   UNK     0       8.102   1.554  -3.971  0.00  0.00           O  
HETATM  176  C   UNK     0       9.619   2.897  -5.289  0.00  0.00           C  
HETATM  177  O   UNK     0       9.208   4.264  -5.760  0.00  0.00           O  
HETATM  178  C   UNK     0       9.931   2.988  -3.784  0.00  0.00           C  
HETATM  179  C   UNK     0       8.529   2.753  -3.199  0.00  0.00           C  
HETATM  180  P   UNK     0      10.318   5.351  -6.163  0.00  0.00           P  
HETATM  181  O   UNK     0      11.435   4.856  -6.994  0.00  0.00           O  
HETATM  182  O   UNK     0      10.839   5.983  -4.750  0.00  0.00           O  
HETATM  183  O   UNK     0       9.439   6.530  -6.743  0.00  0.00           O  
HETATM  184  C   UNK     0       7.972   6.629  -6.863  0.00  0.00           C  
HETATM  185  C   UNK     0       7.414   7.746  -5.902  0.00  0.00           C  
HETATM  186  O   UNK     0       7.277   7.199  -4.567  0.00  0.00           O  
HETATM  187  C   UNK     0       8.279   9.003  -5.762  0.00  0.00           C  
HETATM  188  O   UNK     0       7.432  10.154  -5.692  0.00  0.00           O  
HETATM  189  C   UNK     0       8.952   8.807  -4.414  0.00  0.00           C  
HETATM  190  C   UNK     0       7.840   8.116  -3.649  0.00  0.00           C  
HETATM  191  N   UNK     0       8.242   7.384  -2.436  0.00  0.00           N  
HETATM  192  C   UNK     0       7.377   7.403  -1.336  0.00  0.00           C  
HETATM  193  O   UNK     0       6.305   8.021  -1.427  0.00  0.00           O  
HETATM  194  N   UNK     0       7.726   6.751  -0.205  0.00  0.00           N  
HETATM  195  C   UNK     0       8.887   6.099  -0.146  0.00  0.00           C  
HETATM  196  N   UNK     0       9.192   5.469   0.991  0.00  0.00           N  
HETATM  197  C   UNK     0       9.790   6.061  -1.252  0.00  0.00           C  
HETATM  198  C   UNK     0       9.429   6.711  -2.368  0.00  0.00           C  
HETATM  199  N   UNK     0     -12.029  -5.097  -3.689  0.00  0.00           N  
HETATM  200  C   UNK     0     -10.860  -4.550  -3.025  0.00  0.00           C  
HETATM  201  C   UNK     0     -10.690  -5.223  -1.672  0.00  0.00           C  
HETATM  202  O   UNK     0     -11.374  -6.213  -1.381  0.00  0.00           O  
HETATM  203  N   UNK     0      -9.830  -4.648  -0.834  0.00  0.00           N  
HETATM  204  C   UNK     0      -9.526  -5.188   0.497  0.00  0.00           C  
HETATM  205  C   UNK     0     -10.494  -4.752   1.601  0.00  0.00           C  
HETATM  206  O   UNK     0     -11.211  -5.579   2.170  0.00  0.00           O  
HETATM  207  C   UNK     0      -8.082  -4.807   0.866  0.00  0.00           C  
HETATM  208  C   UNK     0      -7.597  -5.259   2.241  0.00  0.00           C  
HETATM  209  C   UNK     0      -6.195  -4.773   2.518  0.00  0.00           C  
HETATM  210  O   UNK     0      -5.236  -5.293   1.960  0.00  0.00           O  
HETATM  211  N   UNK     0      -6.072  -3.751   3.360  0.00  0.00           N  
HETATM  212  N   UNK     0     -10.443  -3.467   1.950  0.00  0.00           N  
HETATM  213  C   UNK     0     -11.284  -2.902   3.000  0.00  0.00           C  
HETATM  214  C   UNK     0     -11.475  -1.402   2.673  0.00  0.00           C  
HETATM  215  O   UNK     0     -10.829  -0.913   1.754  0.00  0.00           O  
HETATM  216  C   UNK     0     -10.670  -3.220   4.390  0.00  0.00           C  
HETATM  217  C   UNK     0      -9.441  -2.402   4.726  0.00  0.00           C  
HETATM  218  O   UNK     0      -9.383  -1.945   5.893  0.00  0.00           O  
HETATM  219  O   UNK     0      -8.524  -2.275   3.891  0.00  0.00           O  
HETATM  220  N   UNK     0     -12.371  -0.665   3.380  0.00  0.00           N  
HETATM  221  C   UNK     0     -12.543   0.756   3.043  0.00  0.00           C  
HETATM  222  C   UNK     0     -11.357   1.660   3.336  0.00  0.00           C  
HETATM  223  O   UNK     0     -10.465   1.303   4.102  0.00  0.00           O  
HETATM  224  C   UNK     0     -13.713   1.183   3.939  0.00  0.00           C  
HETATM  225  C   UNK     0     -14.437  -0.060   4.196  0.00  0.00           C  
HETATM  226  C   UNK     0     -13.339  -1.039   4.428  0.00  0.00           C  
HETATM  227  N   UNK     0     -11.386   2.864   2.762  0.00  0.00           N  
HETATM  228  C   UNK     0     -10.349   3.868   3.029  0.00  0.00           C  
HETATM  229  C   UNK     0     -10.454   4.177   4.522  0.00  0.00           C  
HETATM  230  O   UNK     0     -11.553   4.271   5.063  0.00  0.00           O  
HETATM  231  C   UNK     0     -10.629   5.148   2.261  0.00  0.00           C  
HETATM  232  C   UNK     0     -10.311   5.105   0.801  0.00  0.00           C  
HETATM  233  C   UNK     0      -9.017   4.783   0.350  0.00  0.00           C  
HETATM  234  C   UNK     0     -11.307   5.385  -0.156  0.00  0.00           C  
HETATM  235  C   UNK     0      -8.714   4.723  -1.047  0.00  0.00           C  
HETATM  236  C   UNK     0     -11.017   5.349  -1.541  0.00  0.00           C  
HETATM  237  C   UNK     0      -9.725   5.016  -1.976  0.00  0.00           C  
HETATM  238  O   UNK     0      -9.436   5.001  -3.328  0.00  0.00           O  
HETATM  239  N   UNK     0      -9.310   4.284   5.180  0.00  0.00           N  
HETATM  240  C   UNK     0      -9.273   4.506   6.621  0.00  0.00           C  
HETATM  241  C   UNK     0      -8.982   5.930   7.103  0.00  0.00           C  
HETATM  242  O   UNK     0      -8.626   6.116   8.272  0.00  0.00           O  
HETATM  243  C   UNK     0      -8.288   3.500   7.255  0.00  0.00           C  
HETATM  244  C   UNK     0      -6.914   3.539   6.656  0.00  0.00           C  
HETATM  245  N   UNK     0      -6.465   2.578   5.776  0.00  0.00           N  
HETATM  246  C   UNK     0      -5.913   4.449   6.760  0.00  0.00           C  
HETATM  247  C   UNK     0      -5.254   2.899   5.359  0.00  0.00           C  
HETATM  248  N   UNK     0      -4.896   4.028   5.943  0.00  0.00           N  
HETATM  249  N   UNK     0     -12.878   2.029  -3.589  0.00  0.00           N  
HETATM  250  C   UNK     0     -11.953   2.978  -4.219  0.00  0.00           C  
HETATM  251  C   UNK     0     -12.478   4.363  -4.550  0.00  0.00           C  
HETATM  252  O   UNK     0     -11.706   5.239  -4.929  0.00  0.00           O  
HETATM  253  C   UNK     0     -11.239   2.359  -5.423  0.00  0.00           C  
HETATM  254  C   UNK     0     -10.503   1.092  -5.086  0.00  0.00           C  
HETATM  255  C   UNK     0     -11.026  -0.163  -5.467  0.00  0.00           C  
HETATM  256  C   UNK     0      -9.313   1.143  -4.339  0.00  0.00           C  
HETATM  257  C   UNK     0     -10.367  -1.371  -5.099  0.00  0.00           C  
HETATM  258  C   UNK     0      -8.642  -0.054  -3.964  0.00  0.00           C  
HETATM  259  C   UNK     0      -9.170  -1.308  -4.342  0.00  0.00           C  
HETATM  260  N   UNK     0      -7.626   9.341  -3.433  0.00  0.00           N  
HETATM  261  C   UNK     0      -6.520   8.876  -2.591  0.00  0.00           C  
HETATM  262  C   UNK     0      -5.510   8.125  -3.479  0.00  0.00           C  
HETATM  263  O   UNK     0      -5.817   7.841  -4.647  0.00  0.00           O  
HETATM  264  C   UNK     0      -7.229   7.952  -1.593  0.00  0.00           C  
HETATM  265  C   UNK     0      -8.613   8.507  -1.543  0.00  0.00           C  
HETATM  266  C   UNK     0      -8.879   8.706  -2.999  0.00  0.00           C  
HETATM  267  N   UNK     0      -4.302   7.800  -2.958  0.00  0.00           N  
HETATM  268  C   UNK     0      -3.291   7.094  -3.759  0.00  0.00           C  
HETATM  269  C   UNK     0      -3.710   5.867  -4.583  0.00  0.00           C  
HETATM  270  O   UNK     0      -3.337   5.757  -5.760  0.00  0.00           O  
HETATM  271  C   UNK     0      -2.224   6.772  -2.724  0.00  0.00           C  
HETATM  272  C   UNK     0      -2.257   7.961  -1.853  0.00  0.00           C  
HETATM  273  C   UNK     0      -3.738   8.119  -1.627  0.00  0.00           C  
HETATM  274  N   UNK     0      -4.525   4.985  -3.998  0.00  0.00           N  
HETATM  275  C   UNK     0      -5.004   3.789  -4.709  0.00  0.00           C  
HETATM  276  C   UNK     0      -5.816   4.145  -5.955  0.00  0.00           C  
HETATM  277  O   UNK     0      -5.648   3.520  -7.005  0.00  0.00           O  
HETATM  278  C   UNK     0      -5.853   2.916  -3.788  0.00  0.00           C  
HETATM  279  O   UNK     0      -5.071   2.403  -2.725  0.00  0.00           O  
HETATM  280  N   UNK     0     -15.741  -4.504  -1.324  0.00  0.00           N  
HETATM  281  C   UNK     0     -14.499  -4.753  -0.602  0.00  0.00           C  
HETATM  282  C   UNK     0     -14.763  -6.059   0.153  0.00  0.00           C  
HETATM  283  O   UNK     0     -15.923  -6.372   0.457  0.00  0.00           O  
HETATM  284  C   UNK     0     -14.174  -3.622   0.381  0.00  0.00           C  
HETATM  285  C   UNK     0     -13.485  -2.441  -0.276  0.00  0.00           C  
HETATM  286  O   UNK     0     -12.528  -2.604  -1.023  0.00  0.00           O  
HETATM  287  N   UNK     0     -13.952  -1.232   0.034  0.00  0.00           N  
HETATM  288  N   UNK     0      -5.401   0.103   8.609  0.00  0.00           N  
HETATM  289  C   UNK     0      -5.763  -0.745   7.464  0.00  0.00           C  
HETATM  290  C   UNK     0      -6.021  -2.202   7.837  0.00  0.00           C  
HETATM  291  O   UNK     0      -5.265  -2.787   8.611  0.00  0.00           O  
HETATM  292  C   UNK     0      -4.680  -0.669   6.388  0.00  0.00           C  
HETATM  293  N   UNK     0      -5.659  -7.598  -5.080  0.00  0.00           N  
HETATM  294  C   UNK     0      -4.976  -7.824  -3.821  0.00  0.00           C  
HETATM  295  C   UNK     0      -5.213  -9.201  -3.249  0.00  0.00           C  
HETATM  296  O   UNK     0      -6.190  -9.863  -3.612  0.00  0.00           O  
HETATM  297  N   UNK     0      -4.349  -9.602  -2.318  0.00  0.00           N  
HETATM  298  C   UNK     0      -4.413 -10.921  -1.674  0.00  0.00           C  
HETATM  299  C   UNK     0      -5.721 -11.232  -0.954  0.00  0.00           C  
HETATM  300  O   UNK     0      -6.260 -12.325  -1.096  0.00  0.00           O  
HETATM  301  C   UNK     0      -3.251 -11.093  -0.698  0.00  0.00           C  
HETATM  302  O   UNK     0      -2.006 -10.972  -1.374  0.00  0.00           O  
HETATM  303  N   UNK     0      -2.357  -7.500  -8.429  0.00  0.00           N  
HETATM  304  C   UNK     0      -1.971  -6.863  -7.176  0.00  0.00           C  
HETATM  305  C   UNK     0      -2.879  -5.679  -6.865  0.00  0.00           C  
HETATM  306  O   UNK     0      -3.504  -5.106  -7.762  0.00  0.00           O  
HETATM  307  C   UNK     0      -0.533  -6.401  -7.247  0.00  0.00           C  
HETATM  308  N   UNK     0      -2.933  -5.314  -5.589  0.00  0.00           N  
HETATM  309  C   UNK     0      -3.745  -4.185  -5.136  0.00  0.00           C  
HETATM  310  C   UNK     0      -3.140  -2.873  -5.699  0.00  0.00           C  
HETATM  311  O   UNK     0      -1.909  -2.769  -5.830  0.00  0.00           O  
HETATM  312  C   UNK     0      -3.776  -4.182  -3.606  0.00  0.00           C  
HETATM  313  C   UNK     0      -4.789  -3.251  -3.020  0.00  0.00           C  
HETATM  314  N   UNK     0      -4.554  -1.901  -2.879  0.00  0.00           N  
HETATM  315  C   UNK     0      -6.052  -3.462  -2.582  0.00  0.00           C  
HETATM  316  C   UNK     0      -5.630  -1.319  -2.380  0.00  0.00           C  
HETATM  317  N   UNK     0      -6.554  -2.245  -2.190  0.00  0.00           N  
HETATM  318  N   UNK     0      -3.992  -1.907  -6.123  0.00  0.00           N  
HETATM  319  C   UNK     0      -3.507  -0.631  -6.671  0.00  0.00           C  
HETATM  320  C   UNK     0      -2.800   0.341  -5.728  0.00  0.00           C  
HETATM  321  O   UNK     0      -2.350   1.397  -6.167  0.00  0.00           O  
HETATM  322  C   UNK     0      -4.765  -0.015  -7.278  0.00  0.00           C  
HETATM  323  C   UNK     0      -5.856  -0.564  -6.449  0.00  0.00           C  
HETATM  324  C   UNK     0      -5.454  -2.005  -6.322  0.00  0.00           C  
HETATM  325  N   UNK     0      -2.708  -0.004  -4.443  0.00  0.00           N  
HETATM  326  C   UNK     0      -2.016   0.827  -3.441  0.00  0.00           C  
HETATM  327  C   UNK     0      -0.540   1.008  -3.859  0.00  0.00           C  
HETATM  328  O   UNK     0       0.041   0.086  -4.426  0.00  0.00           O  
HETATM  329  C   UNK     0      -2.053   0.130  -2.075  0.00  0.00           C  
HETATM  330  O   UNK     0      -1.175   0.751  -1.147  0.00  0.00           O  
HETATM  331  N   UNK     0       0.073   2.195  -3.613  0.00  0.00           N  
HETATM  332  C   UNK     0       1.486   2.406  -3.987  0.00  0.00           C  
HETATM  333  C   UNK     0       2.432   1.324  -3.470  0.00  0.00           C  
HETATM  334  O   UNK     0       3.411   0.982  -4.133  0.00  0.00           O  
HETATM  335  C   UNK     0       1.812   3.746  -3.340  0.00  0.00           C  
HETATM  336  C   UNK     0       0.563   4.476  -3.486  0.00  0.00           C  
HETATM  337  C   UNK     0      -0.496   3.452  -3.090  0.00  0.00           C  
HETATM  338  N   UNK     0       2.062   0.726  -2.335  0.00  0.00           N  
HETATM  339  C   UNK     0       2.843  -0.330  -1.694  0.00  0.00           C  
HETATM  340  C   UNK     0       2.867  -1.661  -2.454  0.00  0.00           C  
HETATM  341  O   UNK     0       3.784  -2.466  -2.255  0.00  0.00           O  
HETATM  342  C   UNK     0       2.320  -0.564  -0.264  0.00  0.00           C  
HETATM  343  C   UNK     0       2.561   0.536   0.776  0.00  0.00           C  
HETATM  344  C   UNK     0       1.656   0.358   1.983  0.00  0.00           C  
HETATM  345  C   UNK     0       4.021   0.526   1.198  0.00  0.00           C  
HETATM  346  N   UNK     0       1.931  -1.844  -3.388  0.00  0.00           N  
HETATM  347  C   UNK     0       1.814  -3.097  -4.148  0.00  0.00           C  
HETATM  348  C   UNK     0       1.580  -2.959  -5.652  0.00  0.00           C  
HETATM  349  O   UNK     0       1.697  -3.941  -6.381  0.00  0.00           O  
HETATM  350  C   UNK     0       0.647  -3.906  -3.578  0.00  0.00           C  
HETATM  351  O   UNK     0      -0.543  -3.120  -3.607  0.00  0.00           O  
TER     352      UNK     0
END
