# Supplementary material for: The Influence of (5′R)- and (5′S)-5′,8-Cyclo-2′-Deoxyadenosine on UDG and hAPE1 Activity. Tandem Lesions are the Base Excision Repair System’s Nightmare
Source: Cells. 2019 Oct 23;8(11):1303. doi: 10.3390/cells8111303 (PMC6912673; doi:10.3390/cells8111303)
Supplement: Supplementary file 1 [file cells-08-01303-s001.zip › PDB files/ScdA(+1)SM.pdb]

REMARK   Accelrys Discovery Studio PDB file
REMARK   Created:  Sun Sep 15 13:39:00 �rodkowoeuropejski czas letni 2019
HETATM    1  N   UNK     0       6.887   3.170  -1.348  0.00  0.00           N  
HETATM    2  C   UNK     0       5.980   4.231  -1.149  0.00  0.00           C  
HETATM    3  O   UNK     0       5.344   4.726  -2.099  0.00  0.00           O  
HETATM    4  N   UNK     0       5.859   4.647   0.147  0.00  0.00           N  
HETATM    5  C   UNK     0       6.522   4.170   1.266  0.00  0.00           C  
HETATM    6  O   UNK     0       6.236   4.595   2.412  0.00  0.00           O  
HETATM    7  C   UNK     0       7.537   3.162   0.981  0.00  0.00           C  
HETATM    8  C   UNK     0       8.381   2.658   2.123  0.00  0.00           C  
HETATM    9  C   UNK     0       7.648   2.698  -0.287  0.00  0.00           C  
HETATM   10  N   UNK     0      -0.411   6.386   0.453  0.00  0.00           N  
HETATM   11  C   UNK     0      -0.610   6.586   1.812  0.00  0.00           C  
HETATM   12  N   UNK     0       0.518   6.442   2.494  0.00  0.00           N  
HETATM   13  C   UNK     0       1.490   6.151   1.532  0.00  0.00           C  
HETATM   14  C   UNK     0       2.881   5.915   1.601  0.00  0.00           C  
HETATM   15  N   UNK     0       3.598   5.825   2.724  0.00  0.00           N  
HETATM   16  N   UNK     0       3.511   5.752   0.405  0.00  0.00           N  
HETATM   17  C   UNK     0       2.848   5.752  -0.775  0.00  0.00           C  
HETATM   18  N   UNK     0       1.524   5.909  -0.928  0.00  0.00           N  
HETATM   19  C   UNK     0       0.917   6.126   0.251  0.00  0.00           C  
HETATM   20  O   UNK     0       1.016  10.249   7.230  0.00  0.00           O  
HETATM   21  C   UNK     0      -0.230  10.874   6.760  0.00  0.00           C  
HETATM   22  C   UNK     0      -0.820  10.206   5.511  0.00  0.00           C  
HETATM   23  O   UNK     0       0.019  10.556   4.353  0.00  0.00           O  
HETATM   24  C   UNK     0      -0.822   8.671   5.617  0.00  0.00           C  
HETATM   25  O   UNK     0      -2.007   8.147   4.871  0.00  0.00           O  
HETATM   26  C   UNK     0       0.514   8.283   4.989  0.00  0.00           C  
HETATM   27  C   UNK     0       0.798   9.381   3.936  0.00  0.00           C  
HETATM   28  N   UNK     0       2.227   9.656   3.835  0.00  0.00           N  
HETATM   29  C   UNK     0       3.143   9.858   4.896  0.00  0.00           C  
HETATM   30  N   UNK     0       4.396   9.758   4.494  0.00  0.00           N  
HETATM   31  C   UNK     0       4.326   9.489   3.117  0.00  0.00           C  
HETATM   32  C   UNK     0       5.341   9.142   2.177  0.00  0.00           C  
HETATM   33  O   UNK     0       6.573   8.963   2.380  0.00  0.00           O  
HETATM   34  N   UNK     0       4.814   8.942   0.881  0.00  0.00           N  
HETATM   35  C   UNK     0       3.481   9.033   0.541  0.00  0.00           C  
HETATM   36  N   UNK     0       3.167   8.874  -0.761  0.00  0.00           N  
HETATM   37  N   UNK     0       2.518   9.254   1.446  0.00  0.00           N  
HETATM   38  C   UNK     0       2.991   9.460   2.693  0.00  0.00           C  
HETATM   39  P   UNK     0      -2.314   6.559   4.940  0.00  0.00           P  
HETATM   40  O   UNK     0      -3.792   6.482   5.442  0.00  0.00           O  
HETATM   41  O   UNK     0      -1.280   5.784   5.661  0.00  0.00           O  
HETATM   42  C   UNK     0      -1.961   7.039   2.283  0.00  0.00           C  
HETATM   43  C   UNK     0      -3.001   6.980   1.139  0.00  0.00           C  
HETATM   44  O   UNK     0      -2.386   7.485  -0.107  0.00  0.00           O  
HETATM   45  C   UNK     0      -3.388   5.537   0.807  0.00  0.00           C  
HETATM   46  O   UNK     0      -4.757   5.631   0.197  0.00  0.00           O  
HETATM   47  C   UNK     0      -2.338   5.088  -0.243  0.00  0.00           C  
HETATM   48  C   UNK     0      -1.510   6.375  -0.487  0.00  0.00           C  
HETATM   49  N   UNK     0     -10.904   0.297  -0.820  0.00  0.00           N  
HETATM   50  C   UNK     0     -11.537  -0.956  -0.515  0.00  0.00           C  
HETATM   51  N   UNK     0     -10.778  -2.085  -0.359  0.00  0.00           N  
HETATM   52  C   UNK     0      -9.436  -2.061  -0.092  0.00  0.00           C  
HETATM   53  C   UNK     0      -8.720  -0.723  -0.206  0.00  0.00           C  
HETATM   54  C   UNK     0      -9.629   0.367  -0.692  0.00  0.00           C  
HETATM   55  O   UNK     0     -12.782  -0.972  -0.400  0.00  0.00           O  
HETATM   56  O   UNK     0      -8.796  -3.084   0.234  0.00  0.00           O  
HETATM   57  C   UNK     0      -8.032  -0.234   1.102  0.00  0.00           C  
HETATM   58  C   UNK     0      -6.925  -1.167   1.654  0.00  0.00           C  
HETATM   59  C   UNK     0      -5.602  -0.466   1.293  0.00  0.00           C  
HETATM   60  C   UNK     0      -5.975   1.022   1.140  0.00  0.00           C  
HETATM   61  O   UNK     0      -4.617  -0.545   2.398  0.00  0.00           O  
HETATM   62  O   UNK     0      -7.368   1.038   0.695  0.00  0.00           O  
HETATM   63  C   UNK     0      -5.093   1.756   0.143  0.00  0.00           C  
HETATM   64  O   UNK     0      -5.139   3.206   0.494  0.00  0.00           O  
HETATM   65  P   UNK     0      -5.392   4.375  -0.537  0.00  0.00           P  
HETATM   66  O   UNK     0      -4.847   4.139  -1.914  0.00  0.00           O  
HETATM   67  O   UNK     0      -6.947   4.633  -0.439  0.00  0.00           O  
HETATM   68  P   UNK     0      -3.171  -1.225   2.286  0.00  0.00           P  
HETATM   69  O   UNK     0      -3.207  -2.278   3.518  0.00  0.00           O  
HETATM   70  O   UNK     0      -2.018  -0.304   2.379  0.00  0.00           O  
HETATM   71  O   UNK     0      -3.356  -2.115   0.977  0.00  0.00           O  
HETATM   72  C   UNK     0      -2.946  -3.529   0.834  0.00  0.00           C  
HETATM   73  C   UNK     0      -1.529  -3.579   0.276  0.00  0.00           C  
HETATM   74  O   UNK     0      -0.656  -2.679   1.042  0.00  0.00           O  
HETATM   75  C   UNK     0      -0.893  -4.988   0.381  0.00  0.00           C  
HETATM   76  O   UNK     0      -0.608  -5.432  -1.030  0.00  0.00           O  
HETATM   77  C   UNK     0       0.423  -4.759   1.147  0.00  0.00           C  
HETATM   78  C   UNK     0       0.693  -3.253   0.931  0.00  0.00           C  
HETATM   79  N   UNK     0       1.518  -2.597   1.925  0.00  0.00           N  
HETATM   80  C   UNK     0       1.066  -1.797   2.991  0.00  0.00           C  
HETATM   81  N   UNK     0       2.071  -1.267   3.673  0.00  0.00           N  
HETATM   82  C   UNK     0       3.228  -1.710   3.024  0.00  0.00           C  
HETATM   83  C   UNK     0       4.593  -1.403   3.234  0.00  0.00           C  
HETATM   84  N   UNK     0       5.013  -0.613   4.226  0.00  0.00           N  
HETATM   85  N   UNK     0       5.496  -1.929   2.349  0.00  0.00           N  
HETATM   86  C   UNK     0       5.061  -2.720   1.333  0.00  0.00           C  
HETATM   87  N   UNK     0       3.787  -3.066   1.062  0.00  0.00           N  
HETATM   88  C   UNK     0       2.910  -2.524   1.933  0.00  0.00           C  
HETATM   89  P   UNK     0      -0.635  -7.003  -1.288  0.00  0.00           P  
HETATM   90  O   UNK     0      -0.855  -7.037  -2.888  0.00  0.00           O  
HETATM   91  O   UNK     0      -1.624  -7.717  -0.438  0.00  0.00           O  
HETATM   92  O   UNK     0       0.837  -7.540  -1.045  0.00  0.00           O  
HETATM   93  C   UNK     0       2.008  -6.901  -1.717  0.00  0.00           C  
HETATM   94  C   UNK     0       3.283  -7.422  -1.045  0.00  0.00           C  
HETATM   95  O   UNK     0       3.688  -6.569   0.058  0.00  0.00           O  
HETATM   96  C   UNK     0       3.238  -8.863  -0.433  0.00  0.00           C  
HETATM   97  O   UNK     0       4.332  -9.601  -0.965  0.00  0.00           O  
HETATM   98  C   UNK     0       3.419  -8.644   1.064  0.00  0.00           C  
HETATM   99  C   UNK     0       4.233  -7.360   1.096  0.00  0.00           C  
HETATM  100  N   UNK     0       4.190  -6.561   2.334  0.00  0.00           N  
HETATM  101  C   UNK     0       5.383  -6.043   2.790  0.00  0.00           C  
HETATM  102  O   UNK     0       6.449  -6.247   2.236  0.00  0.00           O  
HETATM  103  N   UNK     0       5.281  -5.274   3.922  0.00  0.00           N  
HETATM  104  C   UNK     0       4.136  -4.980   4.627  0.00  0.00           C  
HETATM  105  O   UNK     0       4.202  -4.272   5.627  0.00  0.00           O  
HETATM  106  C   UNK     0       2.917  -5.561   4.098  0.00  0.00           C  
HETATM  107  C   UNK     0       1.624  -5.295   4.801  0.00  0.00           C  
HETATM  108  C   UNK     0       3.006  -6.314   2.994  0.00  0.00           C  
HETATM  109  O   UNK     0      14.647  -2.723   8.651  0.00  0.00           O  
HETATM  110  C   UNK     0      14.937  -4.086   8.363  0.00  0.00           C  
HETATM  111  C   UNK     0      14.640  -4.386   6.916  0.00  0.00           C  
HETATM  112  O   UNK     0      13.217  -4.562   6.720  0.00  0.00           O  
HETATM  113  C   UNK     0      15.114  -3.267   5.943  0.00  0.00           C  
HETATM  114  O   UNK     0      15.783  -3.872   4.784  0.00  0.00           O  
HETATM  115  C   UNK     0      13.778  -2.576   5.608  0.00  0.00           C  
HETATM  116  C   UNK     0      12.744  -3.688   5.712  0.00  0.00           C  
HETATM  117  N   UNK     0      11.405  -3.254   6.112  0.00  0.00           N  
HETATM  118  C   UNK     0      11.069  -2.339   7.072  0.00  0.00           C  
HETATM  119  N   UNK     0       9.778  -2.184   7.231  0.00  0.00           N  
HETATM  120  C   UNK     0       9.223  -3.051   6.306  0.00  0.00           C  
HETATM  121  C   UNK     0       7.891  -3.355   5.975  0.00  0.00           C  
HETATM  122  N   UNK     0       6.837  -2.792   6.566  0.00  0.00           N  
HETATM  123  N   UNK     0       7.677  -4.267   5.004  0.00  0.00           N  
HETATM  124  C   UNK     0       8.738  -4.831   4.413  0.00  0.00           C  
HETATM  125  N   UNK     0      10.035  -4.629   4.636  0.00  0.00           N  
HETATM  126  C   UNK     0      10.212  -3.716   5.606  0.00  0.00           C  
HETATM  127  P   UNK     0      16.312  -3.005   3.544  0.00  0.00           P  
HETATM  128  O   UNK     0      17.516  -3.548   2.888  0.00  0.00           O  
HETATM  129  O   UNK     0      16.423  -1.529   4.161  0.00  0.00           O  
HETATM  130  O   UNK     0      14.997  -2.854   2.619  0.00  0.00           O  
HETATM  131  C   UNK     0      14.469  -4.144   2.083  0.00  0.00           C  
HETATM  132  C   UNK     0      13.333  -3.846   1.140  0.00  0.00           C  
HETATM  133  O   UNK     0      12.156  -3.432   1.917  0.00  0.00           O  
HETATM  134  C   UNK     0      13.621  -2.719   0.107  0.00  0.00           C  
HETATM  135  O   UNK     0      13.323  -3.338  -1.205  0.00  0.00           O  
HETATM  136  C   UNK     0      12.590  -1.637   0.460  0.00  0.00           C  
HETATM  137  C   UNK     0      11.433  -2.471   1.058  0.00  0.00           C  
HETATM  138  N   UNK     0      10.474  -1.773   1.916  0.00  0.00           N  
HETATM  139  C   UNK     0       9.093  -1.949   1.663  0.00  0.00           C  
HETATM  140  O   UNK     0       8.675  -2.508   0.630  0.00  0.00           O  
HETATM  141  N   UNK     0       8.255  -1.391   2.602  0.00  0.00           N  
HETATM  142  C   UNK     0       8.629  -0.581   3.667  0.00  0.00           C  
HETATM  143  O   UNK     0       7.770  -0.023   4.394  0.00  0.00           O  
HETATM  144  C   UNK     0      10.065  -0.425   3.867  0.00  0.00           C  
HETATM  145  C   UNK     0      10.495   0.435   5.025  0.00  0.00           C  
HETATM  146  C   UNK     0      10.909  -1.059   3.023  0.00  0.00           C  
HETATM  147  P   UNK     0      13.802  -2.796  -2.640  0.00  0.00           P  
HETATM  148  O   UNK     0      15.233  -2.948  -2.969  0.00  0.00           O  
HETATM  149  O   UNK     0      13.249  -1.299  -2.620  0.00  0.00           O  
HETATM  150  O   UNK     0      12.814  -3.609  -3.623  0.00  0.00           O  
HETATM  151  C   UNK     0      11.839  -4.620  -3.175  0.00  0.00           C  
HETATM  152  C   UNK     0      10.444  -4.015  -3.092  0.00  0.00           C  
HETATM  153  O   UNK     0      10.508  -2.904  -2.105  0.00  0.00           O  
HETATM  154  C   UNK     0       9.937  -3.370  -4.403  0.00  0.00           C  
HETATM  155  O   UNK     0       8.449  -3.484  -4.322  0.00  0.00           O  
HETATM  156  C   UNK     0      10.362  -1.913  -4.252  0.00  0.00           C  
HETATM  157  C   UNK     0       9.973  -1.713  -2.784  0.00  0.00           C  
HETATM  158  N   UNK     0      10.464  -0.504  -2.141  0.00  0.00           N  
HETATM  159  C   UNK     0       9.999  -0.095  -0.891  0.00  0.00           C  
HETATM  160  N   UNK     0      10.376   1.140  -0.584  0.00  0.00           N  
HETATM  161  C   UNK     0      11.082   1.581  -1.714  0.00  0.00           C  
HETATM  162  C   UNK     0      11.470   2.868  -2.130  0.00  0.00           C  
HETATM  163  N   UNK     0      11.379   3.943  -1.327  0.00  0.00           N  
HETATM  164  N   UNK     0      11.870   3.036  -3.426  0.00  0.00           N  
HETATM  165  C   UNK     0      12.074   1.933  -4.203  0.00  0.00           C  
HETATM  166  N   UNK     0      11.791   0.663  -3.864  0.00  0.00           N  
HETATM  167  C   UNK     0      11.179   0.556  -2.661  0.00  0.00           C  
HETATM  168  P   UNK     0       7.402  -2.598  -5.146  0.00  0.00           P  
HETATM  169  O   UNK     0       6.112  -3.249  -5.444  0.00  0.00           O  
HETATM  170  O   UNK     0       8.243  -2.115  -6.437  0.00  0.00           O  
HETATM  171  O   UNK     0       7.328  -1.246  -4.269  0.00  0.00           O  
HETATM  172  C   UNK     0       6.066  -0.432  -4.316  0.00  0.00           C  
HETATM  173  C   UNK     0       6.364   1.077  -4.300  0.00  0.00           C  
HETATM  174  O   UNK     0       5.982   1.602  -2.968  0.00  0.00           O  
HETATM  175  C   UNK     0       7.860   1.482  -4.502  0.00  0.00           C  
HETATM  176  O   UNK     0       7.861   2.663  -5.404  0.00  0.00           O  
HETATM  177  C   UNK     0       8.264   1.985  -3.117  0.00  0.00           C  
HETATM  178  C   UNK     0       6.972   2.686  -2.709  0.00  0.00           C  
HETATM  179  P   UNK     0       9.217   3.398  -5.880  0.00  0.00           P  
HETATM  180  O   UNK     0      10.261   2.488  -6.411  0.00  0.00           O  
HETATM  181  O   UNK     0       9.759   4.293  -4.658  0.00  0.00           O  
HETATM  182  O   UNK     0       8.601   4.482  -6.874  0.00  0.00           O  
HETATM  183  C   UNK     0       7.165   4.539  -7.233  0.00  0.00           C  
HETATM  184  C   UNK     0       6.530   5.744  -6.574  0.00  0.00           C  
HETATM  185  O   UNK     0       6.567   5.579  -5.104  0.00  0.00           O  
HETATM  186  C   UNK     0       7.247   7.101  -6.893  0.00  0.00           C  
HETATM  187  O   UNK     0       6.269   8.143  -7.201  0.00  0.00           O  
HETATM  188  C   UNK     0       7.829   7.505  -5.538  0.00  0.00           C  
HETATM  189  C   UNK     0       6.741   6.967  -4.593  0.00  0.00           C  
HETATM  190  N   UNK     0       7.080   6.964  -3.184  0.00  0.00           N  
HETATM  191  C   UNK     0       6.191   7.632  -2.270  0.00  0.00           C  
HETATM  192  O   UNK     0       5.110   8.094  -2.701  0.00  0.00           O  
HETATM  193  N   UNK     0       6.609   7.761  -0.980  0.00  0.00           N  
HETATM  194  C   UNK     0       7.740   7.186  -0.529  0.00  0.00           C  
HETATM  195  N   UNK     0       8.090   7.400   0.741  0.00  0.00           N  
HETATM  196  C   UNK     0       8.535   6.364  -1.408  0.00  0.00           C  
HETATM  197  C   UNK     0       8.175   6.290  -2.715  0.00  0.00           C  
HETATM  198  N   UNK     0     -11.219  -6.893  -2.481  0.00  0.00           N  
HETATM  199  C   UNK     0     -10.134  -6.084  -1.957  0.00  0.00           C  
HETATM  200  C   UNK     0      -9.790  -6.552  -0.552  0.00  0.00           C  
HETATM  201  O   UNK     0     -10.280  -7.600  -0.110  0.00  0.00           O  
HETATM  202  N   UNK     0      -9.007  -5.746   0.161  0.00  0.00           N  
HETATM  203  C   UNK     0      -8.555  -6.064   1.521  0.00  0.00           C  
HETATM  204  C   UNK     0      -9.533  -5.666   2.630  0.00  0.00           C  
HETATM  205  O   UNK     0     -10.071  -6.526   3.331  0.00  0.00           O  
HETATM  206  C   UNK     0      -7.183  -5.407   1.752  0.00  0.00           C  
HETATM  207  C   UNK     0      -6.568  -5.604   3.134  0.00  0.00           C  
HETATM  208  C   UNK     0      -5.259  -4.862   3.265  0.00  0.00           C  
HETATM  209  O   UNK     0      -4.251  -5.279   2.708  0.00  0.00           O  
HETATM  210  N   UNK     0      -5.277  -3.740   3.979  0.00  0.00           N  
HETATM  211  N   UNK     0      -9.690  -4.358   2.830  0.00  0.00           N  
HETATM  212  C   UNK     0     -10.569  -3.819   3.863  0.00  0.00           C  
HETATM  213  C   UNK     0     -11.030  -2.422   3.385  0.00  0.00           C  
HETATM  214  O   UNK     0     -10.519  -1.946   2.378  0.00  0.00           O  
HETATM  215  C   UNK     0      -9.848  -3.861   5.237  0.00  0.00           C  
HETATM  216  C   UNK     0      -8.764  -2.816   5.401  0.00  0.00           C  
HETATM  217  O   UNK     0      -8.735  -2.219   6.505  0.00  0.00           O  
HETATM  218  O   UNK     0      -7.921  -2.639   4.500  0.00  0.00           O  
HETATM  219  N   UNK     0     -12.007  -1.765   4.062  0.00  0.00           N  
HETATM  220  C   UNK     0     -12.436  -0.443   3.582  0.00  0.00           C  
HETATM  221  C   UNK     0     -11.412   0.674   3.697  0.00  0.00           C  
HETATM  222  O   UNK     0     -10.439   0.565   4.438  0.00  0.00           O  
HETATM  223  C   UNK     0     -13.621  -0.112   4.499  0.00  0.00           C  
HETATM  224  C   UNK     0     -14.108  -1.418   4.937  0.00  0.00           C  
HETATM  225  C   UNK     0     -12.849  -2.166   5.205  0.00  0.00           C  
HETATM  226  N   UNK     0     -11.674   1.779   2.996  0.00  0.00           N  
HETATM  227  C   UNK     0     -10.816   2.966   3.083  0.00  0.00           C  
HETATM  228  C   UNK     0     -10.906   3.430   4.537  0.00  0.00           C  
HETATM  229  O   UNK     0     -11.979   3.404   5.134  0.00  0.00           O  
HETATM  230  C   UNK     0     -11.346   4.080   2.198  0.00  0.00           C  
HETATM  231  C   UNK     0     -11.090   3.917   0.734  0.00  0.00           C  
HETATM  232  C   UNK     0      -9.781   3.762   0.240  0.00  0.00           C  
HETATM  233  C   UNK     0     -12.161   3.910  -0.182  0.00  0.00           C  
HETATM  234  C   UNK     0      -9.535   3.587  -1.159  0.00  0.00           C  
HETATM  235  C   UNK     0     -11.931   3.757  -1.570  0.00  0.00           C  
HETATM  236  C   UNK     0     -10.622   3.593  -2.048  0.00  0.00           C  
HETATM  237  O   UNK     0     -10.395   3.465  -3.405  0.00  0.00           O  
HETATM  238  N   UNK     0      -9.770   3.804   5.104  0.00  0.00           N  
HETATM  239  C   UNK     0      -9.707   4.200   6.507  0.00  0.00           C  
HETATM  240  C   UNK     0      -9.645   5.700   6.808  0.00  0.00           C  
HETATM  241  O   UNK     0      -9.276   6.081   7.925  0.00  0.00           O  
HETATM  242  C   UNK     0      -8.536   3.455   7.183  0.00  0.00           C  
HETATM  243  C   UNK     0      -7.218   3.650   6.496  0.00  0.00           C  
HETATM  244  N   UNK     0      -6.649   2.679   5.701  0.00  0.00           N  
HETATM  245  C   UNK     0      -6.385   4.719   6.435  0.00  0.00           C  
HETATM  246  C   UNK     0      -5.531   3.144   5.175  0.00  0.00           C  
HETATM  247  N   UNK     0      -5.348   4.379   5.606  0.00  0.00           N  
HETATM  248  N   UNK     0     -13.280  -0.048  -3.115  0.00  0.00           N  
HETATM  249  C   UNK     0     -12.562   0.960  -3.904  0.00  0.00           C  
HETATM  250  C   UNK     0     -13.332   2.188  -4.352  0.00  0.00           C  
HETATM  251  O   UNK     0     -12.741   3.129  -4.874  0.00  0.00           O  
HETATM  252  C   UNK     0     -11.806   0.328  -5.075  0.00  0.00           C  
HETATM  253  C   UNK     0     -10.848  -0.749  -4.648  0.00  0.00           C  
HETATM  254  C   UNK     0     -11.163  -2.110  -4.853  0.00  0.00           C  
HETATM  255  C   UNK     0      -9.653  -0.411  -3.989  0.00  0.00           C  
HETATM  256  C   UNK     0     -10.290  -3.138  -4.398  0.00  0.00           C  
HETATM  257  C   UNK     0      -8.769  -1.427  -3.528  0.00  0.00           C  
HETATM  258  C   UNK     0      -9.090  -2.787  -3.731  0.00  0.00           C  
HETATM  259  N   UNK     0      -9.368   8.001  -4.106  0.00  0.00           N  
HETATM  260  C   UNK     0      -8.161   7.831  -3.290  0.00  0.00           C  
HETATM  261  C   UNK     0      -7.077   7.157  -4.153  0.00  0.00           C  
HETATM  262  O   UNK     0      -7.382   6.688  -5.260  0.00  0.00           O  
HETATM  263  C   UNK     0      -8.655   6.928  -2.153  0.00  0.00           C  
HETATM  264  C   UNK     0     -10.111   7.247  -2.076  0.00  0.00           C  
HETATM  265  C   UNK     0     -10.471   7.223  -3.524  0.00  0.00           C  
HETATM  266  N   UNK     0      -5.809   7.103  -3.678  0.00  0.00           N  
HETATM  267  C   UNK     0      -4.729   6.484  -4.459  0.00  0.00           C  
HETATM  268  C   UNK     0      -4.966   5.114  -5.113  0.00  0.00           C  
HETATM  269  O   UNK     0      -4.631   4.927  -6.292  0.00  0.00           O  
HETATM  270  C   UNK     0      -3.577   6.470  -3.464  0.00  0.00           C  
HETATM  271  C   UNK     0      -3.776   7.733  -2.730  0.00  0.00           C  
HETATM  272  C   UNK     0      -5.250   7.668  -2.429  0.00  0.00           C  
HETATM  273  N   UNK     0      -5.591   4.187  -4.383  0.00  0.00           N  
HETATM  274  C   UNK     0      -5.884   2.849  -4.925  0.00  0.00           C  
HETATM  275  C   UNK     0      -6.802   2.914  -6.149  0.00  0.00           C  
HETATM  276  O   UNK     0      -6.575   2.204  -7.131  0.00  0.00           O  
HETATM  277  C   UNK     0      -6.530   1.965  -3.861  0.00  0.00           C  
HETATM  278  O   UNK     0      -5.625   1.720  -2.800  0.00  0.00           O  
HETATM  279  N   UNK     0     -14.870  -6.647   0.037  0.00  0.00           N  
HETATM  280  C   UNK     0     -13.572  -6.597   0.701  0.00  0.00           C  
HETATM  281  C   UNK     0     -13.573  -7.829   1.611  0.00  0.00           C  
HETATM  282  O   UNK     0     -14.646  -8.291   2.022  0.00  0.00           O  
HETATM  283  C   UNK     0     -13.403  -5.318   1.531  0.00  0.00           C  
HETATM  284  C   UNK     0     -12.959  -4.127   0.704  0.00  0.00           C  
HETATM  285  O   UNK     0     -12.023  -4.217  -0.080  0.00  0.00           O  
HETATM  286  N   UNK     0     -13.614  -2.984   0.908  0.00  0.00           N  
HETATM  287  N   UNK     0      -5.049   0.772   8.717  0.00  0.00           N  
HETATM  288  C   UNK     0      -5.309  -0.255   7.698  0.00  0.00           C  
HETATM  289  C   UNK     0      -5.295  -1.679   8.245  0.00  0.00           C  
HETATM  290  O   UNK     0      -4.417  -2.033   9.030  0.00  0.00           O  
HETATM  291  C   UNK     0      -4.305  -0.130   6.553  0.00  0.00           C  
HETATM  292  N   UNK     0      -4.582  -8.448  -3.992  0.00  0.00           N  
HETATM  293  C   UNK     0      -3.815  -8.406  -2.763  0.00  0.00           C  
HETATM  294  C   UNK     0      -3.784  -9.724  -2.028  0.00  0.00           C  
HETATM  295  O   UNK     0      -4.648 -10.578  -2.252  0.00  0.00           O  
HETATM  296  N   UNK     0      -2.824  -9.861  -1.115  0.00  0.00           N  
HETATM  297  C   UNK     0      -2.630 -11.085  -0.327  0.00  0.00           C  
HETATM  298  C   UNK     0      -3.832 -11.521   0.505  0.00  0.00           C  
HETATM  299  O   UNK     0      -4.180 -12.698   0.520  0.00  0.00           O  
HETATM  300  C   UNK     0      -1.414 -10.944   0.586  0.00  0.00           C  
HETATM  301  O   UNK     0      -0.240 -10.699  -0.178  0.00  0.00           O  
HETATM  302  N   UNK     0      -1.497  -8.205  -7.536  0.00  0.00           N  
HETATM  303  C   UNK     0      -1.172  -7.367  -6.389  0.00  0.00           C  
HETATM  304  C   UNK     0      -2.256  -6.322  -6.153  0.00  0.00           C  
HETATM  305  O   UNK     0      -3.010  -5.973  -7.066  0.00  0.00           O  
HETATM  306  C   UNK     0       0.160  -6.684  -6.602  0.00  0.00           C  
HETATM  307  N   UNK     0      -2.315  -5.821  -4.925  0.00  0.00           N  
HETATM  308  C   UNK     0      -3.289  -4.797  -4.548  0.00  0.00           C  
HETATM  309  C   UNK     0      -2.946  -3.479  -5.291  0.00  0.00           C  
HETATM  310  O   UNK     0      -1.758  -3.188  -5.510  0.00  0.00           O  
HETATM  311  C   UNK     0      -3.253  -4.615  -3.028  0.00  0.00           C  
HETATM  312  C   UNK     0      -4.384  -3.802  -2.486  0.00  0.00           C  
HETATM  313  N   UNK     0      -4.380  -2.425  -2.510  0.00  0.00           N  
HETATM  314  C   UNK     0      -5.571  -4.166  -1.947  0.00  0.00           C  
HETATM  315  C   UNK     0      -5.517  -1.975  -2.010  0.00  0.00           C  
HETATM  316  N   UNK     0      -6.258  -3.012  -1.660  0.00  0.00           N  
HETATM  317  N   UNK     0      -3.970  -2.726  -5.763  0.00  0.00           N  
HETATM  318  C   UNK     0      -3.737  -1.463  -6.479  0.00  0.00           C  
HETATM  319  C   UNK     0      -3.167  -0.280  -5.696  0.00  0.00           C  
HETATM  320  O   UNK     0      -2.926   0.776  -6.277  0.00  0.00           O  
HETATM  321  C   UNK     0      -5.108  -1.141  -7.068  0.00  0.00           C  
HETATM  322  C   UNK     0      -6.050  -1.760  -6.115  0.00  0.00           C  
HETATM  323  C   UNK     0      -5.400  -3.089  -5.856  0.00  0.00           C  
HETATM  324  N   UNK     0      -2.960  -0.449  -4.389  0.00  0.00           N  
HETATM  325  C   UNK     0      -2.378   0.600  -3.532  0.00  0.00           C  
HETATM  326  C   UNK     0      -0.975   0.972  -4.061  0.00  0.00           C  
HETATM  327  O   UNK     0      -0.270   0.098  -4.558  0.00  0.00           O  
HETATM  328  C   UNK     0      -2.233   0.076  -2.097  0.00  0.00           C  
HETATM  329  O   UNK     0      -1.436   0.940  -1.302  0.00  0.00           O  
HETATM  330  N   UNK     0      -0.566   2.265  -3.988  0.00  0.00           N  
HETATM  331  C   UNK     0       0.771   2.662  -4.473  0.00  0.00           C  
HETATM  332  C   UNK     0       1.912   1.822  -3.900  0.00  0.00           C  
HETATM  333  O   UNK     0       2.904   1.571  -4.583  0.00  0.00           O  
HETATM  334  C   UNK     0       0.889   4.106  -4.000  0.00  0.00           C  
HETATM  335  C   UNK     0      -0.473   4.595  -4.146  0.00  0.00           C  
HETATM  336  C   UNK     0      -1.320   3.464  -3.572  0.00  0.00           C  
HETATM  337  N   UNK     0       1.701   1.312  -2.686  0.00  0.00           N  
HETATM  338  C   UNK     0       2.680   0.484  -1.983  0.00  0.00           C  
HETATM  339  C   UNK     0       2.900  -0.905  -2.591  0.00  0.00           C  
HETATM  340  O   UNK     0       3.951  -1.517  -2.364  0.00  0.00           O  
HETATM  341  C   UNK     0       2.270   0.340  -0.505  0.00  0.00           C  
HETATM  342  C   UNK     0       2.363   1.582   0.389  0.00  0.00           C  
HETATM  343  C   UNK     0       1.557   1.401   1.664  0.00  0.00           C  
HETATM  344  C   UNK     0       3.821   1.865   0.715  0.00  0.00           C  
HETATM  345  N   UNK     0       1.969  -1.352  -3.437  0.00  0.00           N  
HETATM  346  C   UNK     0       2.036  -2.688  -4.045  0.00  0.00           C  
HETATM  347  C   UNK     0       1.716  -2.773  -5.537  0.00  0.00           C  
HETATM  348  O   UNK     0       1.968  -3.802  -6.159  0.00  0.00           O  
HETATM  349  C   UNK     0       1.054  -3.607  -3.315  0.00  0.00           C  
HETATM  350  O   UNK     0      -0.255  -3.039  -3.354  0.00  0.00           O  
HETATM  351  O   UNK     0      -2.474   6.189   3.356  0.00  0.00           O  
TER     352      UNK     0
END
