# Supplementary material for: The Influence of (5′R)- and (5′S)-5′,8-Cyclo-2′-Deoxyadenosine on UDG and hAPE1 Activity. Tandem Lesions are the Base Excision Repair System’s Nightmare
Source: Cells. 2019 Oct 23;8(11):1303. doi: 10.3390/cells8111303 (PMC6912673; doi:10.3390/cells8111303)
Supplement: Supplementary file 1 [file cells-08-01303-s001.zip › PDB files/ScdA(-1)SM.pdb]

REMARK   Accelrys Discovery Studio PDB file
REMARK   Created:  Sun Sep 15 13:40:11 �rodkowoeuropejski czas letni 2019
HETATM    1  N   UNK     0       7.654   2.853  -1.962  0.00  0.00           N  
HETATM    2  C   UNK     0       6.663   3.587  -1.260  0.00  0.00           C  
HETATM    3  O   UNK     0       5.972   4.456  -1.816  0.00  0.00           O  
HETATM    4  N   UNK     0       6.557   3.252   0.067  0.00  0.00           N  
HETATM    5  C   UNK     0       7.252   2.262   0.752  0.00  0.00           C  
HETATM    6  O   UNK     0       7.104   2.117   1.992  0.00  0.00           O  
HETATM    7  C   UNK     0       8.091   1.408  -0.091  0.00  0.00           C  
HETATM    8  C   UNK     0       8.704   0.175   0.510  0.00  0.00           C  
HETATM    9  C   UNK     0       8.245   1.741  -1.390  0.00  0.00           C  
HETATM   10  N   UNK     0       0.442   4.788   2.204  0.00  0.00           N  
HETATM   11  C   UNK     0       0.559   4.417   3.565  0.00  0.00           C  
HETATM   12  N   UNK     0       1.798   4.073   3.881  0.00  0.00           N  
HETATM   13  C   UNK     0       2.539   4.234   2.708  0.00  0.00           C  
HETATM   14  C   UNK     0       3.892   3.971   2.408  0.00  0.00           C  
HETATM   15  N   UNK     0       4.767   3.456   3.281  0.00  0.00           N  
HETATM   16  N   UNK     0       4.294   4.223   1.129  0.00  0.00           N  
HETATM   17  C   UNK     0       3.411   4.662   0.198  0.00  0.00           C  
HETATM   18  N   UNK     0       2.099   4.890   0.386  0.00  0.00           N  
HETATM   19  C   UNK     0       1.721   4.676   1.664  0.00  0.00           C  
HETATM   20  O   UNK     0       1.504   8.182   9.025  0.00  0.00           O  
HETATM   21  C   UNK     0       0.655   9.233   8.575  0.00  0.00           C  
HETATM   22  C   UNK     0       0.250   8.986   7.142  0.00  0.00           C  
HETATM   23  O   UNK     0       1.412   9.208   6.300  0.00  0.00           O  
HETATM   24  C   UNK     0      -0.239   7.506   6.917  0.00  0.00           C  
HETATM   25  O   UNK     0      -1.590   7.424   6.310  0.00  0.00           O  
HETATM   26  C   UNK     0       0.877   6.951   6.018  0.00  0.00           C  
HETATM   27  C   UNK     0       1.525   8.156   5.362  0.00  0.00           C  
HETATM   28  N   UNK     0       2.935   7.837   5.174  0.00  0.00           N  
HETATM   29  C   UNK     0       3.805   7.406   6.143  0.00  0.00           C  
HETATM   30  N   UNK     0       4.962   7.047   5.669  0.00  0.00           N  
HETATM   31  C   UNK     0       4.858   7.274   4.306  0.00  0.00           C  
HETATM   32  C   UNK     0       5.801   7.071   3.278  0.00  0.00           C  
HETATM   33  O   UNK     0       6.957   6.638   3.369  0.00  0.00           O  
HETATM   34  N   UNK     0       5.289   7.430   2.036  0.00  0.00           N  
HETATM   35  C   UNK     0       4.024   7.922   1.813  0.00  0.00           C  
HETATM   36  N   UNK     0       3.717   8.209   0.544  0.00  0.00           N  
HETATM   37  N   UNK     0       3.133   8.115   2.771  0.00  0.00           N  
HETATM   38  C   UNK     0       3.616   7.774   3.985  0.00  0.00           C  
HETATM   39  P   UNK     0      -2.085   5.976   5.808  0.00  0.00           P  
HETATM   40  O   UNK     0      -3.615   5.992   6.104  0.00  0.00           O  
HETATM   41  O   UNK     0      -1.280   4.814   6.256  0.00  0.00           O  
HETATM   42  O   UNK     0      -1.961   6.077   4.193  0.00  0.00           O  
HETATM   43  C   UNK     0      -2.408   7.252   3.437  0.00  0.00           C  
HETATM   44  C   UNK     0      -2.393   6.840   1.975  0.00  0.00           C  
HETATM   45  O   UNK     0      -1.008   6.644   1.535  0.00  0.00           O  
HETATM   46  C   UNK     0      -3.115   5.499   1.756  0.00  0.00           C  
HETATM   47  O   UNK     0      -3.726   5.538   0.381  0.00  0.00           O  
HETATM   48  C   UNK     0      -2.005   4.449   1.810  0.00  0.00           C  
HETATM   49  C   UNK     0      -0.712   5.207   1.414  0.00  0.00           C  
HETATM   50  N   UNK     0     -10.316   1.498   0.047  0.00  0.00           N  
HETATM   51  C   UNK     0     -11.137   0.431  -0.443  0.00  0.00           C  
HETATM   52  N   UNK     0     -10.504  -0.766  -0.785  0.00  0.00           N  
HETATM   53  C   UNK     0      -9.216  -1.132  -0.424  0.00  0.00           C  
HETATM   54  C   UNK     0      -8.284   0.023  -0.077  0.00  0.00           C  
HETATM   55  C   UNK     0      -9.058   1.292   0.203  0.00  0.00           C  
HETATM   56  O   UNK     0     -12.362   0.560  -0.536  0.00  0.00           O  
HETATM   57  O   UNK     0      -8.832  -2.313  -0.423  0.00  0.00           O  
HETATM   58  C   UNK     0      -7.275  -0.218   1.103  0.00  0.00           C  
HETATM   59  C   UNK     0      -6.181  -1.315   0.954  0.00  0.00           C  
HETATM   60  C   UNK     0      -4.867  -0.549   0.614  0.00  0.00           C  
HETATM   61  C   UNK     0      -5.099   0.888   1.158  0.00  0.00           C  
HETATM   62  O   UNK     0      -3.554  -1.086   1.101  0.00  0.00           O  
HETATM   63  O   UNK     0      -6.551   1.075   1.240  0.00  0.00           O  
HETATM   64  C   UNK     0      -4.534   1.950   0.219  0.00  0.00           C  
HETATM   65  O   UNK     0      -4.741   3.279   0.856  0.00  0.00           O  
HETATM   66  P   UNK     0      -5.035   4.656   0.117  0.00  0.00           P  
HETATM   67  O   UNK     0      -5.447   4.667  -1.310  0.00  0.00           O  
HETATM   68  O   UNK     0      -6.152   5.227   1.113  0.00  0.00           O  
HETATM   69  P   UNK     0      -3.391  -2.525   1.806  0.00  0.00           P  
HETATM   70  O   UNK     0      -4.045  -3.538   0.821  0.00  0.00           O  
HETATM   71  O   UNK     0      -3.929  -2.548   3.206  0.00  0.00           O  
HETATM   72  O   UNK     0      -1.832  -2.881   1.821  0.00  0.00           O  
HETATM   73  C   UNK     0      -0.633  -2.701   0.976  0.00  0.00           C  
HETATM   74  C   UNK     0      -0.689  -3.528  -0.392  0.00  0.00           C  
HETATM   75  O   UNK     0       0.659  -4.030  -0.721  0.00  0.00           O  
HETATM   76  C   UNK     0      -1.468  -4.846  -0.269  0.00  0.00           C  
HETATM   77  O   UNK     0      -1.503  -5.381  -1.675  0.00  0.00           O  
HETATM   78  C   UNK     0      -0.526  -5.639   0.636  0.00  0.00           C  
HETATM   79  C   UNK     0       0.882  -5.054   0.328  0.00  0.00           C  
HETATM   80  N   UNK     0       1.285  -4.271   1.472  0.00  0.00           N  
HETATM   81  C   UNK     0       0.587  -3.099   1.790  0.00  0.00           C  
HETATM   82  N   UNK     0       1.255  -2.382   2.685  0.00  0.00           N  
HETATM   83  C   UNK     0       2.455  -3.070   2.898  0.00  0.00           C  
HETATM   84  C   UNK     0       3.658  -2.706   3.553  0.00  0.00           C  
HETATM   85  N   UNK     0       3.814  -1.610   4.300  0.00  0.00           N  
HETATM   86  N   UNK     0       4.740  -3.511   3.327  0.00  0.00           N  
HETATM   87  C   UNK     0       4.644  -4.622   2.561  0.00  0.00           C  
HETATM   88  N   UNK     0       3.533  -5.072   1.952  0.00  0.00           N  
HETATM   89  C   UNK     0       2.492  -4.238   2.123  0.00  0.00           C  
HETATM   90  P   UNK     0      -1.605  -6.918  -2.044  0.00  0.00           P  
HETATM   91  O   UNK     0      -1.694  -6.794  -3.658  0.00  0.00           O  
HETATM   92  O   UNK     0      -2.677  -7.694  -1.366  0.00  0.00           O  
HETATM   93  O   UNK     0      -0.174  -7.586  -1.776  0.00  0.00           O  
HETATM   94  C   UNK     0       1.014  -7.091  -2.536  0.00  0.00           C  
HETATM   95  C   UNK     0       2.252  -7.781  -2.027  0.00  0.00           C  
HETATM   96  O   UNK     0       2.593  -7.319  -0.680  0.00  0.00           O  
HETATM   97  C   UNK     0       2.159  -9.301  -1.865  0.00  0.00           C  
HETATM   98  O   UNK     0       2.248  -9.854  -3.203  0.00  0.00           O  
HETATM   99  C   UNK     0       3.371  -9.596  -0.938  0.00  0.00           C  
HETATM  100  C   UNK     0       3.654  -8.245  -0.200  0.00  0.00           C  
HETATM  101  N   UNK     0       3.592  -8.305   1.246  0.00  0.00           N  
HETATM  102  C   UNK     0       4.724  -7.848   1.966  0.00  0.00           C  
HETATM  103  O   UNK     0       5.756  -7.455   1.396  0.00  0.00           O  
HETATM  104  N   UNK     0       4.588  -7.908   3.331  0.00  0.00           N  
HETATM  105  C   UNK     0       3.456  -8.261   4.045  0.00  0.00           C  
HETATM  106  O   UNK     0       3.442  -8.238   5.300  0.00  0.00           O  
HETATM  107  C   UNK     0       2.295  -8.645   3.240  0.00  0.00           C  
HETATM  108  C   UNK     0       1.039  -9.002   3.986  0.00  0.00           C  
HETATM  109  C   UNK     0       2.412  -8.633   1.896  0.00  0.00           C  
HETATM  110  O   UNK     0      11.757  -3.589   9.148  0.00  0.00           O  
HETATM  111  C   UNK     0      13.007  -4.281   8.806  0.00  0.00           C  
HETATM  112  C   UNK     0      13.140  -4.336   7.287  0.00  0.00           C  
HETATM  113  O   UNK     0      12.196  -5.308   6.721  0.00  0.00           O  
HETATM  114  C   UNK     0      12.822  -3.007   6.583  0.00  0.00           C  
HETATM  115  O   UNK     0      13.527  -3.114   5.275  0.00  0.00           O  
HETATM  116  C   UNK     0      11.321  -3.090   6.330  0.00  0.00           C  
HETATM  117  C   UNK     0      11.114  -4.591   6.012  0.00  0.00           C  
HETATM  118  N   UNK     0       9.837  -5.108   6.475  0.00  0.00           N  
HETATM  119  C   UNK     0       9.383  -5.177   7.801  0.00  0.00           C  
HETATM  120  N   UNK     0       8.206  -5.779   7.901  0.00  0.00           N  
HETATM  121  C   UNK     0       7.873  -6.133   6.585  0.00  0.00           C  
HETATM  122  C   UNK     0       6.743  -6.772   6.033  0.00  0.00           C  
HETATM  123  N   UNK     0       5.693  -7.185   6.756  0.00  0.00           N  
HETATM  124  N   UNK     0       6.739  -6.962   4.680  0.00  0.00           N  
HETATM  125  C   UNK     0       7.783  -6.538   3.919  0.00  0.00           C  
HETATM  126  N   UNK     0       8.887  -5.917   4.361  0.00  0.00           N  
HETATM  127  C   UNK     0       8.880  -5.736   5.697  0.00  0.00           C  
HETATM  128  P   UNK     0      14.042  -1.910   4.366  0.00  0.00           P  
HETATM  129  O   UNK     0      15.180  -1.111   4.865  0.00  0.00           O  
HETATM  130  O   UNK     0      12.731  -0.981   4.110  0.00  0.00           O  
HETATM  131  O   UNK     0      14.269  -2.661   2.977  0.00  0.00           O  
HETATM  132  C   UNK     0      13.998  -4.101   2.751  0.00  0.00           C  
HETATM  133  C   UNK     0      12.688  -4.243   2.006  0.00  0.00           C  
HETATM  134  O   UNK     0      11.593  -3.843   2.913  0.00  0.00           O  
HETATM  135  C   UNK     0      12.579  -3.314   0.760  0.00  0.00           C  
HETATM  136  O   UNK     0      12.339  -4.177  -0.425  0.00  0.00           O  
HETATM  137  C   UNK     0      11.332  -2.468   1.034  0.00  0.00           C  
HETATM  138  C   UNK     0      10.522  -3.348   2.007  0.00  0.00           C  
HETATM  139  N   UNK     0       9.487  -2.667   2.754  0.00  0.00           N  
HETATM  140  C   UNK     0       8.186  -3.230   2.710  0.00  0.00           C  
HETATM  141  O   UNK     0       7.919  -4.239   2.041  0.00  0.00           O  
HETATM  142  N   UNK     0       7.256  -2.538   3.452  0.00  0.00           N  
HETATM  143  C   UNK     0       7.421  -1.328   4.108  0.00  0.00           C  
HETATM  144  O   UNK     0       6.462  -0.776   4.703  0.00  0.00           O  
HETATM  145  C   UNK     0       8.766  -0.771   4.056  0.00  0.00           C  
HETATM  146  C   UNK     0       8.942   0.615   4.616  0.00  0.00           C  
HETATM  147  C   UNK     0       9.735  -1.478   3.434  0.00  0.00           C  
HETATM  148  P   UNK     0      13.075  -3.970  -1.838  0.00  0.00           P  
HETATM  149  O   UNK     0      14.224  -4.842  -2.149  0.00  0.00           O  
HETATM  150  O   UNK     0      13.429  -2.394  -1.806  0.00  0.00           O  
HETATM  151  O   UNK     0      11.858  -4.083  -2.871  0.00  0.00           O  
HETATM  152  C   UNK     0      10.428  -4.043  -2.505  0.00  0.00           C  
HETATM  153  C   UNK     0       9.765  -2.796  -3.055  0.00  0.00           C  
HETATM  154  O   UNK     0      10.208  -1.636  -2.298  0.00  0.00           O  
HETATM  155  C   UNK     0      10.143  -2.532  -4.521  0.00  0.00           C  
HETATM  156  O   UNK     0       8.904  -2.027  -5.155  0.00  0.00           O  
HETATM  157  C   UNK     0      11.195  -1.449  -4.382  0.00  0.00           C  
HETATM  158  C   UNK     0      10.650  -0.657  -3.222  0.00  0.00           C  
HETATM  159  N   UNK     0      11.714   0.134  -2.623  0.00  0.00           N  
HETATM  160  C   UNK     0      12.230   0.206  -1.355  0.00  0.00           C  
HETATM  161  N   UNK     0      13.262   1.015  -1.259  0.00  0.00           N  
HETATM  162  C   UNK     0      13.418   1.507  -2.551  0.00  0.00           C  
HETATM  163  C   UNK     0      14.325   2.405  -3.125  0.00  0.00           C  
HETATM  164  N   UNK     0      15.292   2.996  -2.457  0.00  0.00           N  
HETATM  165  N   UNK     0      14.201   2.677  -4.441  0.00  0.00           N  
HETATM  166  C   UNK     0      13.228   2.081  -5.127  0.00  0.00           C  
HETATM  167  N   UNK     0      12.316   1.222  -4.704  0.00  0.00           N  
HETATM  168  C   UNK     0      12.469   0.977  -3.391  0.00  0.00           C  
HETATM  169  P   UNK     0       8.805  -1.152  -6.483  0.00  0.00           P  
HETATM  170  O   UNK     0       7.588  -1.344  -7.298  0.00  0.00           O  
HETATM  171  O   UNK     0      10.196  -1.509  -7.213  0.00  0.00           O  
HETATM  172  O   UNK     0       9.003   0.358  -5.940  0.00  0.00           O  
HETATM  173  C   UNK     0       8.085   1.390  -6.486  0.00  0.00           C  
HETATM  174  C   UNK     0       7.979   2.572  -5.549  0.00  0.00           C  
HETATM  175  O   UNK     0       7.483   2.135  -4.240  0.00  0.00           O  
HETATM  176  C   UNK     0       9.269   3.412  -5.265  0.00  0.00           C  
HETATM  177  O   UNK     0       8.913   4.804  -5.693  0.00  0.00           O  
HETATM  178  C   UNK     0       9.381   3.417  -3.737  0.00  0.00           C  
HETATM  179  C   UNK     0       7.905   3.226  -3.333  0.00  0.00           C  
HETATM  180  P   UNK     0      10.039   5.907  -5.988  0.00  0.00           P  
HETATM  181  O   UNK     0      11.167   5.469  -6.835  0.00  0.00           O  
HETATM  182  O   UNK     0      10.533   6.431  -4.526  0.00  0.00           O  
HETATM  183  O   UNK     0       9.158   7.122  -6.493  0.00  0.00           O  
HETATM  184  C   UNK     0       7.691   7.177  -6.649  0.00  0.00           C  
HETATM  185  C   UNK     0       7.081   8.235  -5.656  0.00  0.00           C  
HETATM  186  O   UNK     0       6.962   7.658  -4.333  0.00  0.00           O  
HETATM  187  C   UNK     0       7.903   9.517  -5.490  0.00  0.00           C  
HETATM  188  O   UNK     0       7.017  10.638  -5.400  0.00  0.00           O  
HETATM  189  C   UNK     0       8.581   9.319  -4.145  0.00  0.00           C  
HETATM  190  C   UNK     0       7.493   8.576  -3.396  0.00  0.00           C  
HETATM  191  N   UNK     0       7.917   7.834  -2.197  0.00  0.00           N  
HETATM  192  C   UNK     0       7.051   7.802  -1.098  0.00  0.00           C  
HETATM  193  O   UNK     0       5.959   8.385  -1.179  0.00  0.00           O  
HETATM  194  N   UNK     0       7.421   7.140   0.021  0.00  0.00           N  
HETATM  195  C   UNK     0       8.603   6.527   0.069  0.00  0.00           C  
HETATM  196  N   UNK     0       8.928   5.885   1.194  0.00  0.00           N  
HETATM  197  C   UNK     0       9.508   6.541  -1.036  0.00  0.00           C  
HETATM  198  C   UNK     0       9.126   7.200  -2.140  0.00  0.00           C  
HETATM  199  N   UNK     0     -11.917  -5.301  -3.729  0.00  0.00           N  
HETATM  200  C   UNK     0     -10.768  -4.727  -3.052  0.00  0.00           C  
HETATM  201  C   UNK     0     -10.576  -5.421  -1.712  0.00  0.00           C  
HETATM  202  O   UNK     0     -11.227  -6.439  -1.442  0.00  0.00           O  
HETATM  203  N   UNK     0      -9.738  -4.834  -0.862  0.00  0.00           N  
HETATM  204  C   UNK     0      -9.417  -5.389   0.459  0.00  0.00           C  
HETATM  205  C   UNK     0     -10.400  -5.008   1.570  0.00  0.00           C  
HETATM  206  O   UNK     0     -11.089  -5.869   2.121  0.00  0.00           O  
HETATM  207  C   UNK     0      -7.987  -4.967   0.837  0.00  0.00           C  
HETATM  208  C   UNK     0      -7.489  -5.428   2.205  0.00  0.00           C  
HETATM  209  C   UNK     0      -6.104  -4.901   2.493  0.00  0.00           C  
HETATM  210  O   UNK     0      -5.128  -5.377   1.927  0.00  0.00           O  
HETATM  211  N   UNK     0      -6.016  -3.892   3.356  0.00  0.00           N  
HETATM  212  N   UNK     0     -10.394  -3.729   1.943  0.00  0.00           N  
HETATM  213  C   UNK     0     -11.255  -3.213   3.003  0.00  0.00           C  
HETATM  214  C   UNK     0     -11.496  -1.715   2.705  0.00  0.00           C  
HETATM  215  O   UNK     0     -10.866  -1.186   1.796  0.00  0.00           O  
HETATM  216  C   UNK     0     -10.632  -3.537   4.387  0.00  0.00           C  
HETATM  217  C   UNK     0      -9.431  -2.684   4.741  0.00  0.00           C  
HETATM  218  O   UNK     0      -9.390  -2.249   5.917  0.00  0.00           O  
HETATM  219  O   UNK     0      -8.518  -2.510   3.911  0.00  0.00           O  
HETATM  220  N   UNK     0     -12.417  -1.022   3.425  0.00  0.00           N  
HETATM  221  C   UNK     0     -12.637   0.398   3.115  0.00  0.00           C  
HETATM  222  C   UNK     0     -11.482   1.336   3.428  0.00  0.00           C  
HETATM  223  O   UNK     0     -10.580   0.995   4.188  0.00  0.00           O  
HETATM  224  C   UNK     0     -13.821   0.768   4.017  0.00  0.00           C  
HETATM  225  C   UNK     0     -14.504  -0.504   4.248  0.00  0.00           C  
HETATM  226  C   UNK     0     -13.373  -1.449   4.463  0.00  0.00           C  
HETATM  227  N   UNK     0     -11.551   2.550   2.877  0.00  0.00           N  
HETATM  228  C   UNK     0     -10.550   3.583   3.165  0.00  0.00           C  
HETATM  229  C   UNK     0     -10.667   3.858   4.664  0.00  0.00           C  
HETATM  230  O   UNK     0     -11.769   3.904   5.205  0.00  0.00           O  
HETATM  231  C   UNK     0     -10.872   4.867   2.422  0.00  0.00           C  
HETATM  232  C   UNK     0     -10.551   4.864   0.962  0.00  0.00           C  
HETATM  233  C   UNK     0      -9.246   4.595   0.507  0.00  0.00           C  
HETATM  234  C   UNK     0     -11.555   5.129   0.009  0.00  0.00           C  
HETATM  235  C   UNK     0      -8.940   4.573  -0.890  0.00  0.00           C  
HETATM  236  C   UNK     0     -11.262   5.129  -1.376  0.00  0.00           C  
HETATM  237  C   UNK     0      -9.959   4.849  -1.815  0.00  0.00           C  
HETATM  238  O   UNK     0      -9.668   4.870  -3.166  0.00  0.00           O  
HETATM  239  N   UNK     0      -9.528   3.992   5.326  0.00  0.00           N  
HETATM  240  C   UNK     0      -9.500   4.186   6.772  0.00  0.00           C  
HETATM  241  C   UNK     0      -9.258   5.610   7.281  0.00  0.00           C  
HETATM  242  O   UNK     0      -8.910   5.785   8.455  0.00  0.00           O  
HETATM  243  C   UNK     0      -8.482   3.202   7.387  0.00  0.00           C  
HETATM  244  C   UNK     0      -7.110   3.300   6.791  0.00  0.00           C  
HETATM  245  N   UNK     0      -6.627   2.372   5.894  0.00  0.00           N  
HETATM  246  C   UNK     0      -6.140   4.241   6.915  0.00  0.00           C  
HETATM  247  C   UNK     0      -5.427   2.741   5.485  0.00  0.00           C  
HETATM  248  N   UNK     0      -5.108   3.871   6.092  0.00  0.00           N  
HETATM  249  N   UNK     0     -13.008   1.789  -3.492  0.00  0.00           N  
HETATM  250  C   UNK     0     -12.115   2.781  -4.101  0.00  0.00           C  
HETATM  251  C   UNK     0     -12.685   4.154  -4.406  0.00  0.00           C  
HETATM  252  O   UNK     0     -11.944   5.063  -4.766  0.00  0.00           O  
HETATM  253  C   UNK     0     -11.379   2.210  -5.316  0.00  0.00           C  
HETATM  254  C   UNK     0     -10.600   0.963  -5.002  0.00  0.00           C  
HETATM  255  C   UNK     0     -11.080  -0.302  -5.408  0.00  0.00           C  
HETATM  256  C   UNK     0      -9.413   1.040  -4.252  0.00  0.00           C  
HETATM  257  C   UNK     0     -10.381  -1.493  -5.063  0.00  0.00           C  
HETATM  258  C   UNK     0      -8.702  -0.141  -3.899  0.00  0.00           C  
HETATM  259  C   UNK     0      -9.188  -1.405  -4.303  0.00  0.00           C  
HETATM  260  N   UNK     0      -8.007   9.270  -3.184  0.00  0.00           N  
HETATM  261  C   UNK     0      -6.886   8.827  -2.349  0.00  0.00           C  
HETATM  262  C   UNK     0      -5.850   8.128  -3.250  0.00  0.00           C  
HETATM  263  O   UNK     0      -6.146   7.857  -4.423  0.00  0.00           O  
HETATM  264  C   UNK     0      -7.565   7.860  -1.370  0.00  0.00           C  
HETATM  265  C   UNK     0      -8.967   8.367  -1.312  0.00  0.00           C  
HETATM  266  C   UNK     0      -9.238   8.585  -2.764  0.00  0.00           C  
HETATM  267  N   UNK     0      -4.633   7.834  -2.733  0.00  0.00           N  
HETATM  268  C   UNK     0      -3.598   7.179  -3.546  0.00  0.00           C  
HETATM  269  C   UNK     0      -3.974   5.954  -4.394  0.00  0.00           C  
HETATM  270  O   UNK     0      -3.596   5.880  -5.572  0.00  0.00           O  
HETATM  271  C   UNK     0      -2.522   6.873  -2.515  0.00  0.00           C  
HETATM  272  C   UNK     0      -2.596   8.043  -1.621  0.00  0.00           C  
HETATM  273  C   UNK     0      -4.081   8.146  -1.395  0.00  0.00           C  
HETATM  274  N   UNK     0      -4.759   5.034  -3.828  0.00  0.00           N  
HETATM  275  C   UNK     0      -5.196   3.836  -4.563  0.00  0.00           C  
HETATM  276  C   UNK     0      -6.019   4.189  -5.804  0.00  0.00           C  
HETATM  277  O   UNK     0      -5.829   3.591  -6.864  0.00  0.00           O  
HETATM  278  C   UNK     0      -6.016   2.917  -3.661  0.00  0.00           C  
HETATM  279  O   UNK     0      -5.219   2.411  -2.607  0.00  0.00           O  
HETATM  280  N   UNK     0     -15.650  -4.881  -1.360  0.00  0.00           N  
HETATM  281  C   UNK     0     -14.400  -5.101  -0.640  0.00  0.00           C  
HETATM  282  C   UNK     0     -14.621  -6.430   0.088  0.00  0.00           C  
HETATM  283  O   UNK     0     -15.769  -6.788   0.384  0.00  0.00           O  
HETATM  284  C   UNK     0     -14.115  -3.980   0.365  0.00  0.00           C  
HETATM  285  C   UNK     0     -13.466  -2.763  -0.267  0.00  0.00           C  
HETATM  286  O   UNK     0     -12.504  -2.879  -1.016  0.00  0.00           O  
HETATM  287  N   UNK     0     -13.974  -1.577   0.065  0.00  0.00           N  
HETATM  288  N   UNK     0      -5.483  -0.121   8.680  0.00  0.00           N  
HETATM  289  C   UNK     0      -5.814  -0.958   7.518  0.00  0.00           C  
HETATM  290  C   UNK     0      -6.023  -2.430   7.862  0.00  0.00           C  
HETATM  291  O   UNK     0      -5.249  -3.004   8.626  0.00  0.00           O  
HETATM  292  C   UNK     0      -4.734  -0.824   6.445  0.00  0.00           C  
HETATM  293  N   UNK     0      -5.464  -7.556  -5.157  0.00  0.00           N  
HETATM  294  C   UNK     0      -4.775  -7.784  -3.902  0.00  0.00           C  
HETATM  295  C   UNK     0      -4.966  -9.179  -3.358  0.00  0.00           C  
HETATM  296  O   UNK     0      -5.920  -9.867  -3.735  0.00  0.00           O  
HETATM  297  N   UNK     0      -4.090  -9.568  -2.433  0.00  0.00           N  
HETATM  298  C   UNK     0      -4.110 -10.901  -1.815  0.00  0.00           C  
HETATM  299  C   UNK     0      -5.407 -11.270  -1.104  0.00  0.00           C  
HETATM  300  O   UNK     0      -5.908 -12.379  -1.268  0.00  0.00           O  
HETATM  301  C   UNK     0      -2.944 -11.053  -0.840  0.00  0.00           C  
HETATM  302  O   UNK     0      -1.703 -10.876  -1.511  0.00  0.00           O  
HETATM  303  N   UNK     0      -2.163  -7.281  -8.498  0.00  0.00           N  
HETATM  304  C   UNK     0      -1.801  -6.656  -7.232  0.00  0.00           C  
HETATM  305  C   UNK     0      -2.749  -5.510  -6.900  0.00  0.00           C  
HETATM  306  O   UNK     0      -3.392  -4.941  -7.786  0.00  0.00           O  
HETATM  307  C   UNK     0      -0.379  -6.144  -7.291  0.00  0.00           C  
HETATM  308  N   UNK     0      -2.817  -5.172  -5.617  0.00  0.00           N  
HETATM  309  C   UNK     0      -3.667  -4.080  -5.143  0.00  0.00           C  
HETATM  310  C   UNK     0      -3.106  -2.738  -5.680  0.00  0.00           C  
HETATM  311  O   UNK     0      -1.880  -2.589  -5.806  0.00  0.00           O  
HETATM  312  C   UNK     0      -3.700  -4.108  -3.613  0.00  0.00           C  
HETATM  313  C   UNK     0      -4.744  -3.224  -3.011  0.00  0.00           C  
HETATM  314  N   UNK     0      -4.556  -1.870  -2.843  0.00  0.00           N  
HETATM  315  C   UNK     0      -6.000  -3.486  -2.580  0.00  0.00           C  
HETATM  316  C   UNK     0      -5.651  -1.335  -2.335  0.00  0.00           C  
HETATM  317  N   UNK     0      -6.544  -2.295  -2.165  0.00  0.00           N  
HETATM  318  N   UNK     0      -3.990  -1.793  -6.086  0.00  0.00           N  
HETATM  319  C   UNK     0      -3.548  -0.491  -6.609  0.00  0.00           C  
HETATM  320  C   UNK     0      -2.876   0.486  -5.645  0.00  0.00           C  
HETATM  321  O   UNK     0      -2.461   1.565  -6.063  0.00  0.00           O  
HETATM  322  C   UNK     0      -4.826   0.094  -7.205  0.00  0.00           C  
HETATM  323  C   UNK     0      -5.898  -0.508  -6.389  0.00  0.00           C  
HETATM  324  C   UNK     0      -5.448  -1.937  -6.290  0.00  0.00           C  
HETATM  325  N   UNK     0      -2.773   0.119  -4.367  0.00  0.00           N  
HETATM  326  C   UNK     0      -2.111   0.953  -3.348  0.00  0.00           C  
HETATM  327  C   UNK     0      -0.641   1.192  -3.759  0.00  0.00           C  
HETATM  328  O   UNK     0      -0.029   0.302  -4.343  0.00  0.00           O  
HETATM  329  C   UNK     0      -2.126   0.229  -1.995  0.00  0.00           C  
HETATM  330  O   UNK     0      -1.270   0.861  -1.054  0.00  0.00           O  
HETATM  331  N   UNK     0      -0.069   2.394  -3.490  0.00  0.00           N  
HETATM  332  C   UNK     0       1.336   2.661  -3.857  0.00  0.00           C  
HETATM  333  C   UNK     0       2.318   1.601  -3.359  0.00  0.00           C  
HETATM  334  O   UNK     0       3.308   1.306  -4.027  0.00  0.00           O  
HETATM  335  C   UNK     0       1.615   3.998  -3.183  0.00  0.00           C  
HETATM  336  C   UNK     0       0.342   4.688  -3.317  0.00  0.00           C  
HETATM  337  C   UNK     0      -0.681   3.621  -2.943  0.00  0.00           C  
HETATM  338  N   UNK     0       1.967   0.969  -2.237  0.00  0.00           N  
HETATM  339  C   UNK     0       2.782  -0.072  -1.615  0.00  0.00           C  
HETATM  340  C   UNK     0       2.853  -1.386  -2.401  0.00  0.00           C  
HETATM  341  O   UNK     0       3.797  -2.164  -2.216  0.00  0.00           O  
HETATM  342  C   UNK     0       2.267  -0.352  -0.191  0.00  0.00           C  
HETATM  343  C   UNK     0       2.469   0.736   0.870  0.00  0.00           C  
HETATM  344  C   UNK     0       1.569   0.503   2.073  0.00  0.00           C  
HETATM  345  C   UNK     0       3.928   0.766   1.295  0.00  0.00           C  
HETATM  346  N   UNK     0       1.925  -1.582  -3.340  0.00  0.00           N  
HETATM  347  C   UNK     0       1.851  -2.823  -4.125  0.00  0.00           C  
HETATM  348  C   UNK     0       1.614  -2.664  -5.626  0.00  0.00           C  
HETATM  349  O   UNK     0       1.765  -3.627  -6.374  0.00  0.00           O  
HETATM  350  C   UNK     0       0.712  -3.683  -3.573  0.00  0.00           C  
HETATM  351  O   UNK     0      -0.505  -2.938  -3.588  0.00  0.00           O  
TER     352      UNK     0
END
